# Supplementary material for: Biomarkers for Severity of Spinal Cord Injury in the Cerebrospinal Fluid of Rats
Source: PLoS One. 2011 Apr 29;6(4):e19247. doi: 10.1371/journal.pone.0019247 (PMC3084780; doi:10.1371/journal.pone.0019247)
Supplement: Table S1 — Peptides identified in the cerebrospinal fluid of rat. (XLS) [file pone.0019247.s001.xls]

## Sheet: Suppl Table 1a
Supplementary Table 1a. Peptides identified in the cerebrospinal fluid of rat.
Sequence	MCR (Mass charge ratio) [Th]	Charge	Score	Left flanking AA	Right flanking AA	Calibrated mass relative error [ppm]
AAAATGSFATFFSAQPK	836.92	2	69	K	K	-0.845014
AACGQLNDFLQEYSSQGCQV	768.339	3	28	R	-	-1.14465
AADHVEDLPGALSTLSDLHAHK	1149.08	2	111	K	L	-1.378
AADISQWAGPLSLQEVDEPPQHALR	924.132	3	47	M	V	-0.393661
AADKDNCFATEGPNLVAR	974.961	2	88	K	S	-2.12873
AAFEWNEEGAGTSSNPDLQPVR	1188.05	2	106	R	L	-1.43824
AAISGENAGLVR	593.334	2	55	K	A	-0.85254
AALEGFLAALQGDPPQAER	664.031	3	46	R	V	-1.52189
AALGYNILTQEEGQSVYDAK	1085.54	2	88	R	Y	0.61092
AANEVSSADVK	577.827	2	49	K	Q	-2.02745
AAPITQYLK	530.824	2	31	K	A	-0.462733
AAPQLPMEELVSLSK	838.992	2	99	K	E	-1.03539
AAQAAVASYNMDSNSLYYFR	1121.52	2	93	K	D	-0.200108
AAQEEYIK	476.243	2	37	K	R	1.40936
AAQVAMIANFMGFR	785.893	2	109	R	M	-0.803158
AARPLDPIYIDYNLWENWMRQSDGSFSSPLLK	1285.64	3	27	R	Y	-0.669193
AASEFESPEGVSLFPELK	968.98	2	43	R	I	-0.718014
AASSDPGEVVSSACAADEPVTVLTVILDADLTK	1101.22	3	28	R	M	-0.40325
AATESFASDPILYRPVAVALDTK	836.485	3	65	R	G	1.69852
AAVAIQSQFR	545.804	2	58	R	K	-0.685188
AAVAVAVR	756.473	1	34	M	E	0.357839
AAVFNHFISDGVK	738.942	2	70	K	K	-0.371514
AAVNGLWGK	979.616	1	49	K	V	-3.01619
ACDGVNDCGDQSDELCCK	1051.88	2	72	K	G	-2.0107
ACEPGVDYVYK	678.828	2	42	K	T	-1.62403
ACGACPIWSK	575.262	2	48	K	C	-1.53614
ACIGETTESR	562.256	2	43	K	Q	-0.581486
ACILDNDCQDNYK	814.837	2	43	K	C	-0.355925
ACMGGLPSNAYTAIK	777.376	2	44	K	N	0.101826
ACNCLLLK	532.332	2	28	K	V	-0.862074
ADCIINANKDDRPEDLSLR	760.403	3	29	R	T	0.0580309
ADDKLFPGQQYLYVLR	963.51	2	29	R	A	-0.385128
ADDLQLAR	451.24	2	53	R	A	-0.574927
ADESWQGTVTDTR	749.361	2	79	K	M	-0.536732
ADGEYWLGLQNLHLLTLK	1042.56	2	62	R	Q	0.0500448
ADGLAIIGVLMK	632.912	2	44	K	V	0.00647824
ADIGCTPGSGK	567.823	2	51	K	N	-3.07944
ADLEMQIESLTEELAYLK	720.721	3	62	K	K	-3.89044
ADLEMQIESLTEELAYLKK	783.457	3	46	K	N	-2.19403
ADLIAYLK	453.768	2	42	R	K	-0.307028
ADMDQFTSSISENPVDVR	1005.96	2	57	R	V	0.485626
ADRDQYELLCLDNTR	955.458	2	58	K	K	-1.98829
ADTGDAPVPAPAGDQK	755.364	2	37	R	D	1.56413
ADTLTDEINFLR	720.389	2	55	K	A	0.230582
ADTTYALPSVSALVSALR	917.998	2	27	K	A	-1.54915
ADYESHNLYTCEVVHK	679.682	3	52	K	T	-0.372267
AEAESLYQSK	595.327	2	40	K	Y	-1.36497
AEAHFVELEK	412.908	3	43	R	T	-1.61054
AEAQEAEDQQAR	673.301	2	52	R	V	-2.04089
AEATDADDPETDNAALR	887.891	2	66	R	F	0.770695
AEDITHNGIVYTPK	541.307	3	30	K	Q	-0.569017
AEDQELESLSAIEAELEK	692.711	3	59	R	V	-3.08045
AEDTATYYCAR	678.821	2	37	R	S	0.612018
AEDTATYYCVR	688.813	2	67	K	N	0.446551
AEEEHLGILGPLIHADVGDK	729.089	3	72	R	V	2.01022
AEEEHLGILGPLIHADVGDKVK	612.878	4	35	R	V	2.79549
AEELMQASK	1006.49	1	32	R	K	-1.66695
AEGISEFYDYDVALIK	916.951	2	97	K	L	-0.190138
AEGSDVANAVLDGADCIMLSGETAK	1247.58	2	117	R	G	-0.0376048
AELLLLQSTAEQLR	792.952	2	96	R	Q	1.1179
AENYAQVHPPACYVPSGPRPGMKQR	942.794	3	28	R	R	3.95372
AEPLNFEGSEK	610.793	2	59	K	Q	-1.54706
AEQGAYLGPLPYK	731.9	2	59	K	G	-1.20252
AESPVFVQTDKPIYKPGQTVK	826.19	3	50	K	F	-0.812928
AESSPNAEPSDEGNSR	823.847	2	32	K	G	-1.28533
AETECQNTEYQQLLDIK	713.68	3	36	R	I	-0.636743
AETFTFHSDICTLPDK	652.012	3	44	K	E	-0.416294
AETFTFHSDICTLPDKEK	1118.09	2	97	K	Q	-3.70074
AETNMAFSPFSIASLLTQVLLGAGDSTK	1435.24	2	47	K	S	-1.08728
AEVGDKVSVHVK	455.295	3	30	K	N	0.443842
AFAELWAFDAAQGK	762.878	2	52	R	C	-0.639686
AFAQAQSYIYIEK	802.467	2	110	K	T	-3.4307
AFIFIDESHITDAFTWLSK	747.713	3	42	R	Q	0.034991
AFLEVNEEGSEAAASTSVVITGR	1169.08	2	61	K	S	-1.535
AFLFQDSPR	558.815	2	37	K	S	0.220764
AFMDCCNYITK	747.87	2	66	K	L	-2.56615
AFYEHAPK	481.739	2	52	R	Q	-1.77752
AGAAAGGPATLAVCVCK	787.394	2	104	K	S	-1.23109
AGAAGTSEATSSVR	632.811	2	57	K	V	2.04992
AGAGPAPER	431.253	2	38	K	Q	-3.18338
AGALNSNDAFVLK	696.426	2	75	K	T	-2.66159
AGAQEGAER	444.711	2	69	K	G	-2.84283
AGDAPLVK	385.724	2	28	K	V	0.703354
AGEQDASIHLK	616.855	2	69	K	V	-1.39095
AGFAGDDAPR	504.757	2	68	K	A	-1.5339
AGFGNLER	432.222	2	35	K	E	0.12474
AGIEVQEIK	493.779	2	68	K	E	-0.0502922
AGKEPGLQIWR	418.903	3	30	K	V	-0.621114
AGLDAIGNR	461.776	2	44	R	K	-3.21123
AGLDAIGNRK	507.788	2	35	R	D	-0.0232319
AGLQAFFQVR	568.814	2	37	K	D	-0.341033
AGPAPDHQAEASTVTS	783.871	2	46	R	-	-3.2263
AGSVVMSK	417.741	2	35	K	F	-2.18796
AGTFFWSVSIPHER	817.407	2	39	R	R	-3.95575
AGTGPASPSADAMTVKPPPR	636.659	3	34	R	R	-0.893103
AGTHVLPLK	336.578	3	36	R	Q	-1.63235
AGYIIPLQGPSLTTTESR	952.51	2	43	R	K	-0.877333
AGYQSTLTR	498.758	2	34	R	T	-3.0664
AGYYFDGISR	592.809	2	34	K	T	-2.65825
AHFSVMGDILSSAIK	788.413	2	57	R	N	-1.10384
AHLAGTVLAR	522.84	2	28	R	F	0.763004
AHLSPDLMK	506.268	2	36	R	E	0.0759436
AHSDGGDGVVSQVK	706.358	2	54	R	I	-3.98306
AIASGLPEK	443.257	2	27	R	D	2.05222
AIAYLNTGYQR	653.371	2	32	K	Q	-1.70812
AIDGVTFSEGDK	619.799	2	42	R	S	0.608187
AIEDYVNEFSAR	725.372	2	51	K	K	-1.95329
AIEGSVTAQGVK	387.215	3	27	K	V	-0.5085
AIGGGLSSVGGGSSTIK	724.391	2	63	R	Y	-0.403307
AIIDGTESVSR	588.317	2	42	K	F	-1.78065
AILPFFPK	466.784	2	38	R	Y	0.177334
AIQVYYNPDQPPKPGMIEGATQK	885.172	3	49	K	S	-1.34876
AISESGVVLTTNLDK	805.976	2	129	R	K	-0.471642
AISESGVVLTTNLDKK	837.966	2	39	R	N	-1.78675
AISYLISGYQR	653.879	2	43	K	Q	-1.24912
AIYQGSFNTK	592.818	2	33	R	K	-3.95723
AKIEETITQAR	630.35	2	65	K	S	-1.5059
AKPALDDLGQGLMPVLEAWK	718.054	3	49	K	A	-0.386624
ALANSLACQGK	598.848	2	60	R	Y	-2.89992
ALAQCAPPPTAPACTELVR	1026.02	2	31	R	E	-2.6359
ALASEWKPEIR	650.356	2	44	R	L	-0.54727
ALCSFQIYSVPWK	835.979	2	65	K	G	-2.02506
ALDFAVSEYNK	1256.61	1	46	R	G	-3.6005
ALDFAVSEYNKGSNDAYHSR	770.052	3	53	R	A	-2.18929
ALEEANADLEVK	679.362	2	43	R	I	-1.53745
ALEEANTELEVK	705.403	2	66	R	I	1.92829
ALEESNYELEGK	727.405	2	95	R	I	-1.42669
ALFVSEEGK	518.287	2	36	K	K	0.0534826
ALFVSEEGKK	596.353	2	48	K	L	-0.771025
ALGCLEASWETIEQGR	910.436	2	81	K	N	0.0790104
ALGDKDAAR	490.804	2	39	R	Q	2.53495
ALGISPFHEYAEVVFTANDSGHR	1259.11	2	109	K	H	-1.13522
ALLAYAFALAGNR	691.911	2	121	K	A	2.99847
ALLIGQGR	428.274	2	41	R	C	-1.38118
ALLSVMASPQSLCGLR	851.952	2	42	R	A	-1.20263
ALMAYAFALAGNQEK	554.641	3	27	K	R	-0.964145
ALNPTVFK	945.576	1	34	K	A	-2.06366
ALPSPIEK	926.648	1	33	K	T	-2.46691
ALQASALK	433.302	2	30	R	A	-0.71112
ALQEQGGK	415.723	2	30	K	T	1.7729
ALQLALDRR	544.348	2	31	R	Q	-0.680909
ALSAILDIEHGNPK	493.272	3	35	K	E	-0.235929
ALSGNVIAWAESQIEIFGGATK	754.73	3	51	K	W	-1.29462
ALSMCPPSPLGCELVK	879.932	2	29	K	E	-2.00497
ALVEGVDQLLTDYQIK	621.017	3	46	R	D	2.98659
ALVSYDGLNQR	634.351	2	68	R	V	-0.832091
ALVTGAGTCEK	581.809	2	55	K	R	-2.05758
ALYQAEAFIADFK	779.959	2	67	R	Q	-1.90623
ALYQAEAFIADFKQPNEAK	1077.55	2	72	R	K	-0.77335
ALYQAEAFTADFQQSR	615.962	3	42	K	E	-2.40305
ALYQAEAFVADFK	736.874	2	48	R	Q	-1.69839
ALYQVEAFTADFQQPR	942.469	2	90	R	V	0.43626
ALYSEYTDGTFTK	784.426	2	76	K	T	-1.60065
ALYWVNGR	489.761	2	33	K	V	-0.802607
ALYYDLINNPDIHSTYK	680.673	3	46	R	E	-1.07657
AMEAVAAQGK	524.326	2	38	K	A	-1.88981
AMFHVNKPR	550.295	2	43	K	R	0.0254062
AMLVCSDAATNR	668.819	2	59	K	N	-0.584808
AMQHISYLNSR	660.33	2	57	K	Q	0.061188
ANDYSTVYSASVK	734.893	2	79	K	D	0.128634
ANELCAAESNCSSR	784.824	2	56	R	Y	-1.30894
ANEPSPGEGDSNCVTR	859.375	2	75	R	I	-3.17245
ANEVWGALR	508.27	2	31	K	G	0.636147
ANGAPISQGVDTANPTK	820.915	2	54	K	Q	-0.357629
ANMMPHANK	338.493	3	32	R	V	-0.388659
ANRHEIVR	1022.59	1	27	R	L	2.34322
ANSFLGQK	468.805	2	39	K	A	-3.58934
ANTEADILK	487.762	2	30	K	L	0.214999
ANTFYRPGLPFFGQVLLVDEK	825.803	3	63	K	G	1.49077
ANVGFLPPFPTLDPEEK	964.013	2	87	K	C	-2.65236
ANVPTPGLVPVPGPK	721.923	2	36	K	S	1.74704
APGEPTMEK	480.228	2	27	K	Y	-0.669405
APITGYIIR	502.3	2	57	R	H	-0.020889
APLIPMEHCTTR	713.353	2	30	R	F	-0.10624
APQVSTPTLVEAAR	1475.86	1	67	K	N	-3.75469
APQVSTPTLVEAARNLGR	940.521	2	31	K	V	-1.20833
APSTYGGGLSVSSSR	713.353	2	69	R	F	0.861678
APVIEPSGPELVVEPGATVTLR	1132.15	2	86	R	C	-0.843114
AQAGANTRPCPS	615.288	2	47	R	-	-1.37569
AQCGGGLLGVR	544.286	2	41	R	T	-2.40687
AQDECLPAMR	617.781	2	40	K	T	-3.00247
AQDMLQEEDLIDEDDILVR	1130.53	2	118	R	S	-1.78783
AQFLAGVR	431.251	2	39	R	I	0.25538
AQGSHPELSSPASILIMLTDGEPTEGETDR	1056.18	3	97	R	S	-2.4606
AQHVQVEEGSEPDGFWEALGGK	790.704	3	48	R	T	-1.25066
AQLGVVVSGVGAK	592.853	2	49	R	G	-1.3974
AQLLKEELK	1155.73	1	57	R	E	-3.2234
AQNVMQEEDLIDEDDILVR	1149.08	2	55	R	S	3.75623
AQNVPFPVSTLVEFVIAATDCTGQEVTDPAK	1126.26	3	69	R	C	-2.92237
AQQIQVLQK	556.342	2	64	K	D	-3.78449
AQVHVSEEGSEPEAMLQVLGPKPDLPQGTEDTAK	1196.59	3	90	R	E	-1.05775
AQYEEIAQR	568.29	2	27	K	S	-0.930215
ASAFCLSGTTGLGLSSTISHK	717.709	3	61	K	V	-0.419735
ASAGLLGAHASAITAYALTLTK	701.06	3	30	K	A	-0.878276
ASDPPLAPDDDPDAPAAQLAR	1052	2	69	R	A	-1.34687
ASDSGLYR	434.711	2	61	R	C	-0.554181
ASDSSINWNNLK	710.9	2	77	K	G	-2.88749
ASEEEPDYGEELR	762.329	2	41	R	S	0.143708
ASGIIDTLFQDR	668.346	2	49	R	F	-3.74446
ASGSPDPAISWFR	695.84	2	42	K	N	-1.94382
ASLAFLQK	877.514	1	28	K	H	-1.11469
ASLENSLEETK	642.86	2	72	K	G	0.257531
ASLHGGEPTTIIR	676.37	2	35	R	Q	-0.12372
ASLVPMEHCITR	707.352	2	71	R	F	-0.730605
ASNLASGIPAR	546.83	2	67	R	F	-2.89365
ASNSEDPPSVVEVR	743.363	2	57	R	K	0.133395
ASPFPVYK	454.747	2	37	R	W	-0.857705
ASQSVSISR	467.752	2	49	R	Y	1.78402
ASSQSTDPLEAMAMGSVEASYK	775.378	3	40	R	C	-1.2133
ASSSGATR	368.683	2	31	R	A	-1.02243
ASVTVLGDILGSAMQNTQDLLK	1137.6	2	79	R	M	-2.59236
ATCLVDEEEMK	706.865	2	60	K	K	-1.86343
ATDLKDWVQETMAK	872.515	2	54	R	N	-3.43841
ATEDQLKTVMGDFAQFVDK	1120.11	2	90	K	C	-1.71201
ATEDVLVK	437.749	2	29	R	I	2.47486
ATEEDVLEQK	609.316	2	52	K	V	-1.5684
ATEEDVLEQKVPEATNR	665.027	3	48	K	R	0.83
ATETQGVNLLFSSR	775.913	2	101	K	R	-1.66248
ATGVFTTLQPLR	652.372	2	31	K	S	0.0402396
ATIDQNLEDLR	660.358	2	69	K	S	-1.44633
ATLNVGDK	437.257	2	27	K	V	3.60699
ATLTADTSSNTAYMQLSQLK	1072.53	2	108	K	S	0.7903
ATLVCLISDFYPSDVEVAWK	1157.08	2	60	K	A	-0.777913
ATPANLEEAR	550.29	2	33	K	A	-1.48783
ATPLSLCALTAVDQSVLLLKPEAK	878.869	3	36	K	L	-2.14465
ATSNFPVDLSAFPK	747.385	2	27	K	S	-0.538518
ATSQVVAGTK	517.342	2	47	K	Y	-3.66311
ATSVALTWSR	564.334	2	29	R	G	-0.956455
ATTQWVVGPSYFVEYLIK	725.088	3	70	K	E	-3.70907
ATVLNYLPTCIR	710.884	2	50	K	V	-1.36565
ATVLYQGQR	534.309	2	49	K	V	-2.49868
ATVSGLWGK	495.829	2	33	K	V	-3.68327
ATYFGSIVLQSPTVINSPLK	1068.09	2	76	R	L	-1.16207
ATYTQATQNVR	626.818	2	34	R	V	0.0783744
AVCSQEAMTGPCR	733.813	2	57	K	A	-0.0630895
AVDLIPWMEYEFR	834.908	2	35	K	V	0.0938589
AVDQWSTATGASHGDVER	638.968	3	53	K	L	-2.4286
AVEPLGDK	414.727	2	46	R	F	0.689955
AVEPLGDKFNMALVQQMEK	1074.55	2	59	R	F	-0.412264
AVEPQLDDDER	643.795	2	31	K	M	-2.44065
AVEVLQLAMER	650.85	2	28	R	D	-2.45849
AVGFVSEDEYLEIQGITR	1013.51	2	74	K	E	-0.156766
AVGPENMVTYSK	648.318	2	73	K	A	-0.332731
AVILQGSNDVELVAEGNSR	986.013	2	61	K	F	1.69389
AVIQHFQEK	578.329	2	62	K	V	-1.72271
AVLDVAETGTEAAAATGVK	610.663	3	27	K	F	-3.90209
AVLDVDETGTEATAATGVATVIR	1130.58	2	27	K	R	-3.64694
AVLDVDETGTEGAAATAVTAALK	744.061	3	42	K	S	-3.93105
AVLKVLSSSMTK	653.375	2	30	K	S	-1.12872
AVLSAVELLDK	579.342	2	38	K	S	-0.874071
AVLSAVELLDKSNQAELLPSK	774.476	3	39	K	S	1.68835
AVLTLDER	476.796	2	38	K	G	-2.56796
AVQQVFEHILDVSK	562.346	3	48	K	L	2.17751
AVSTEPTDAAVVPR	720.886	2	56	K	N	-2.76949
AVTPLYPANQADIIFDITEGNLR	853.787	3	70	R	D	-2.19158
AVVVHAGEDDLGK	691.415	2	52	R	G	-1.83039
AYGILMATTSR	592.312	2	35	R	D	1.5435
AYGLLVATTSR	576.325	2	44	R	D	0.44406
AYGYSGVSLK	522.771	2	46	R	V	-1.54229
AYLEEECPTMLK	774.401	2	54	K	K	-1.04288
AYSSFNPVMSDPNRPPCR	698.989	3	53	R	K	1.32388
CAEENCFMHQSQDQVSLNER	837.356	3	51	R	L	-1.13511
CALEDETYADGAETEVDCNR	1159.46	2	129	K	C	-0.69154
CAPFFYGGCGGNR	731.802	2	49	K	N	-1.89079
CAPGLQCQPR	609.801	2	42	K	E	-3.81526
CCAEGDPPACYGTVLAEFQPLVEEPK	1497.18	2	73	K	N	-2.96049
CCAEGDPPACYGTVLAEFQPLVEEPKNLVK	1163.26	3	63	K	T	-1.55326
CCITAAPYR	556.256	2	27	R	G	2.71495
CCQADLCNK	584.73	2	37	R	S	-2.01471
CCSGSLVER	552.27	2	44	K	R	-3.53968
CCSINSPPR	561.768	2	42	K	Y	-3.18368
CCTLPEAQR	585.792	2	42	K	L	-3.76771
CDEWSVSSNGQIECESAESTEDCIDK	1518.1	2	27	K	I	0.925866
CDHWSAVSGGALACATEETPEDCIAAVMK	1064.81	3	88	K	G	1.85133
CEASNTVGK	483.223	2	27	R	A	3.78972
CEDLDGVVCGGR	668.785	2	73	R	G	0.1251
CEGETDFICR	643.76	2	62	K	S	-0.9525
CESQSTLDAGPGEAR	789.347	2	109	R	S	0.200899
CFELQEVGPPDCR	817.871	2	57	R	C	-0.122677
CFFQGDHGFDNK	764.339	2	49	K	V	-1.0338
CFSGQCISK	543.739	2	33	R	S	-0.96028
CGIALDPWMFPVSEELYSR	1135.53	2	80	R	V	-2.02613
CGINCPIQK	573.291	2	46	K	D	-2.98344
CGTYGIYTK	531.751	2	29	K	V	1.2852
CIEGHINYPTCV	749.865	2	27	K	-	-1.359
CIGGGVGLQFGEK	689.365	2	72	K	I	0.864805
CIISGWGR	474.74	2	27	R	E	-0.335645
CIPVCGVPTEPFK	752.37	2	33	K	V	-0.166112
CIQFIYGGCK	1245.57	1	28	K	G	-1.37902
CKELENIFK	430.282	3	32	R	S	1.71762
CLADSTLPECSK	722.868	2	45	R	I	-0.542889
CLANLIEK	516.836	2	40	R	V	-3.94585
CLAYDFYPQR	682.834	2	58	R	I	-1.29791
CLLAFTQPK	539.292	2	54	K	T	1.05681
CLNWLAAQGSGESLAQPSPGNHNYCR	963.105	3	51	R	N	-0.67947
CLPVTELENGR	644.321	2	29	K	I	-0.880521
CLQDGTGDVSFVR	727.34	2	64	K	H	-0.792068
CLRDGGGDVAFVK	729.404	2	28	K	H	-1.95395
CLSAIVEPAGK	572.806	2	30	K	M	0.73472
CLSFECPENYR	753.837	2	52	R	R	-0.783864
CLTKLPEGTTYEEYLGAEYLQAVGNIR	1054.23	3	90	K	K	1.61298
CLVGEFVSDALLVPDK	881.457	2	81	R	C	-1.2755
CNADPGLSALLSDHR	554.619	3	42	R	G	-3.37183
CPAMATYCMTTR	731.799	2	36	R	T	-2.26763
CPPCTPER	508.717	2	36	R	L	-1.73218
CPSPPVQENFDVK	794.929	2	38	K	K	-3.93922
CPSQPRPDA	514.235	2	27	K	-	0.11019
CPVPELLGGPSVFIFPPKPK	759.13	3	44	K	D	3.07085
CPYEEHIK	383.215	3	28	K	L	-3.92582
CPYEEHIKLVQEVTDFAK	1151.63	2	101	K	T	0.32219
CQALDMMISRPPGFSPFR	704.006	3	69	R	L	0.277174
CQEILSVDCSTNNPAQANLR	1159.55	2	89	K	Q	-3.43607
CQGVETSLAECTFTK	897.947	2	86	R	K	-1.25551
CQLDVLLPGPDCPAPK	918.475	2	61	R	K	0.232144
CQLVAGIK	888.496	1	35	K	Y	-1.12319
CSLKPCDFPQFK	763.861	2	41	R	H	0.0450643
CSSTNLVLTGSVER	779.917	2	69	R	E	-1.22119
CSVCSCQTGFVMCR	876.344	2	60	R	R	1.02439
CSVFYAAPTK	604.335	2	42	K	S	-1.95053
CSVQYNTSPVK	641.808	2	42	K	E	-0.0169895
CSYTEEAQCIDGTIEIPK	729.37	3	28	K	C	-1.32122
CTANNLLGK	531.829	2	28	R	A	-0.953617
CTITGWIPAPR	636.332	2	61	K	C	0.576859
CTQGFMASK	515.227	2	28	R	K	-2.33864
CTSFDSTGFCHVGR	815.838	2	29	R	Q	-3.756
CTTPPPPPGPTYQCLK	939.489	2	49	R	G	-2.97092
CTWLIEGQPNK	701.364	2	35	K	I	-0.835609
CVDVDECSPPAEPCGK	946.446	2	83	R	G	-2.01413
CVGGQWSEPPK	654.847	2	31	K	C	-1.58128
CVGSAFETQSCNPER	889.403	2	72	R	G	0.565482
CVNVIFVGDHGMEDVTCDR	1111.99	2	94	R	T	0.134238
CVTDPCQADTIR	734.347	2	64	R	N	-3.3249
CVVTAEDGTQSEATVNVK	954.453	2	55	K	I	-1.63792
CYMDAEACSK	617.732	2	33	R	G	2.31438
CYNCLDPVSSCK	751.807	2	39	R	T	-0.339967
CYPNPGSELPLK	687.839	2	28	R	A	-0.929367
DACGCCPVCAR	663.246	2	51	R	G	0.111589
DACLTGSK	426.2	2	31	R	I	-0.98066
DADDLQKR	320.829	3	28	R	L	-1.75555
DADEGDTLANSSDLLK	868.464	2	102	K	E	-1.93777
DADEGDTLANSSDLLKELLGTGDNR	873.752	3	49	K	A	0.72541
DADFHVDK	1002.49	1	37	R	S	0.413022
DADGVLEADDTGIAPGSPR	928.437	2	34	K	S	-0.937879
DAEAWFNEK	591.325	2	59	K	S	1.57962
DAEEAATGECTATLEK	848.373	2	63	K	R	-0.142316
DAEEAATGECTTTLGK	855.399	2	53	K	K	-2.56321
DAEETISQTIDTIVDMIK	674.669	3	36	R	N	-1.50935
DAEPEADAEPVADEADEVEQK	1128.98	2	55	R	Q	-0.732178
DAFSGPAPR	473.243	2	43	R	K	-1.48421
DAGIYYCLASNNYGMVR	983.943	2	102	K	S	-0.69206
DAGPLLISLK	545.871	2	44	R	D	1.10656
DANVATANLGEK	629.835	2	46	K	R	-0.863861
DAVEDLESVGK	581.286	2	30	K	G	0.435327
DAVLDAWAEDVDLR	808.403	2	80	K	V	-1.01975
DCNKPSPDDDIQDR	837.855	2	50	R	H	-0.0637869
DCQPGLCCAFQR	770.329	2	58	R	G	-1.0668
DCSLSYTSESK	666.803	2	82	R	E	-3.11728
DCTGNFCLFR	661.301	2	27	K	S	-1.41512
DDAPVTLPK	510.316	2	41	K	G	0.369075
DDKESAPISDTVIPEVPQLTDLSFVDITDSSIGLR	1258.31	3	30	K	W	0.270205
DDLFVSDAFHK	455.926	3	72	R	A	1.07612
DDPQTHYYVVAVVK	563.966	3	33	K	K	-1.19204
DEASSVEVTWPDGK	760.348	2	46	R	M	-1.39287
DEELSCSVLELK	739.376	2	43	R	Y	-2.51284
DEGNNLLTEK	566.777	2	57	R	Q	-1.44349
DEIQISTGNALFIEK	584.008	3	27	R	R	-3.08568
DELSVGKEEEK	673.86	2	28	K	E	3.86208
DFACVHQTLK	637.831	2	36	K	A	-1.71594
DFADMPNLR	553.77	2	42	K	R	1.69193
DFATVYVDAVK	614.316	2	31	K	D	-1.01263
DFDSVPPVVR	581.825	2	37	K	W	0.477818
DFGHIQYVASYK	714.35	2	69	R	V	-1.99905
DFHINLFQVLPWLK	921.567	2	50	R	E	0.753056
DFINQQADAYVEK	806.946	2	90	R	G	-0.469317
DFQLFGSPLGK	636.875	2	63	K	D	-1.94563
DFSEDQGYPDPPNPCPLGK	1066.96	2	63	K	T	-0.686613
DGAETLYSFK	1202.69	1	57	K	Y	-2.53124
DGAGDPSVVLTVDGK	751.439	2	117	K	L	-1.26504
DGAPCVFGGSVYR	692.819	2	34	K	S	-0.339143
DGEPIENEEEDDEK	824.328	2	64	K	H	-1.36213
DGEYVVEVR	549.292	2	54	R	A	0.188983
DGFVQSEGTMFPIGK	834.916	2	80	K	N	-3.77788
DGGGDVAFVK	964.471	1	41	R	H	-2.50356
DGGQTTPASTR	545.76	2	31	R	L	1.18096
DGNTLTYYR	565.778	2	43	R	K	-1.41171
DGQIGCVPR	501.244	2	27	R	C	-2.11433
DGSASATYYFEDQAAAK	929.953	2	133	R	M	-1.36477
DGTGGMSIYGETFPDENFK	1032.95	2	64	R	L	-0.38494
DGVANVSIEDR	605.824	2	65	K	V	-2.90753
DGVLDSVTDQDSK	717.852	2	47	R	D	-1.93362
DGVLDSVTDQDSKDSTYSMSSTLSLTK	992.834	3	75	R	A	-1.8663
DGYMLTLNR	567.8	2	43	K	V	-3.47621
DHAVDLIQK	365.545	3	29	K	G	-1.0166
DHGLESLQSTQK	707.906	2	37	R	A	-2.34287
DHIIDDVISFIR	737.913	2	34	R	G	-2.1166
DHVLGLAR	440.753	2	47	R	S	-1.81278
DIAPTLTLYVGK	681.942	2	50	K	N	-3.24296
DIASGLIGPLILCK	767.475	2	58	K	K	-2.17197
DICEGQVNSLPGSINK	893.954	2	72	R	A	-1.98359
DIEHLTGLDFYR	493.58	3	39	R	K	-0.230826
DIENQYETQITQIEHEVSSSGQEVQSSAK	1088.84	3	28	K	E	-1.90087
DIFTGLIGPMK	632.398	2	55	K	I	-2.48883
DIGDTTVQLSWSR	739.367	2	31	R	G	-1.16447
DIIYIGGAPDVATLTR	851.968	2	90	K	G	-0.680506
DILINQSPASLTVSAGEK	921.994	2	63	-	V	-0.19171
DILLISQNAK	1186.8	1	52	K	V	-3.61121
DILMITLTPK	604.894	2	60	K	V	1.26385
DIPAVLPAAK	994.592	1	32	R	L	-1.29915
DIPVNPMCIYR	713.362	2	37	R	S	-1.30804
DIQGSLQDIFK	664.388	2	63	K	F	-0.708941
DIQMGSAVLPHTPGSK	819.419	2	48	R	A	-1.30886
DIQMTQSPPSLSASLGDK	937.962	2	45	-	V	-0.393686
DIQMTQSPSLLSASVGDR	971.009	2	38	-	V	-2.67083
DIQMTQTPSSMPASLGER	974.959	2	36	-	V	-0.268352
DIVMTQSPTSMSISVGDR	980.503	2	66	-	V	3.15845
DKEAAVQLINNYVK	802.934	2	61	R	Q	-1.98246
DKLVLATEK	508.802	2	30	R	L	-2.24489
DKVCQELSTLGK	689.356	2	27	K	D	0.0983105
DKVYSYLNK	565.298	2	44	K	L	-0.668956
DLALSMGTIK	552.822	2	30	K	W	0.648942
DLAVEDIISR	583.845	2	50	K	V	1.37608
DLCGQSATQAMDQYTFELSR	1177.04	2	97	K	R	-2.4143
DLDTVASDMMVLLK	775.894	2	37	K	S	0.00116419
DLEIWMELGK	617.312	2	48	K	Q	-1.31427
DLEVDTTLK	545.305	2	43	R	S	-0.809141
DLGEFTYGTQASLSGPYLTSVLGK	835.425	3	57	R	E	1.19223
DLGEQHFK	343.848	3	41	K	G	-3.42232
DLGQDLAGVIAIQRK	551.662	3	31	K	L	0.296381
DLKQEDFQLLCPDGTK	996.01	2	62	K	K	-3.10609
DLLEDCCNR	611.763	2	43	K	K	-1.43971
DLLFKDSAFGLLR	498.949	3	32	K	V	0.382583
DLLFRDDTK	561.793	2	36	K	C	-0.614112
DLLFSDDTECLSNLQNK	1042.54	2	123	K	A	-2.84391
DLLFTDAACGLLR	748.908	2	77	K	V	-1.11038
DLLTVDLSR	516.29	2	42	R	V	-0.835641
DLMVSQVVHK	622.385	2	35	K	A	-2.74381
DLNMDVSLHLPSR	748.88	2	58	K	S	-0.487726
DLPSPIEK	477.778	2	45	K	T	-0.198841
DLQFVEVTDVK	682.915	2	46	K	V	-2.22933
DLQQQAEVDR	601.294	2	46	K	L	-0.00953791
DLSSSDLTTASK	648.877	2	81	R	I	-2.11907
DLSVSQVVHK	584.34	2	34	K	A	-1.3522
DLTDYLMK	535.822	2	27	R	I	-0.748395
DLTFYYLIK	624.394	2	56	K	A	-1.90812
DLTGFPQGADQR	652.814	2	33	K	E	-1.56265
DLTQLFGFAR	584.312	2	37	K	N	0.940835
DLTTPYIRDEELSCSVLELK	1191.1	2	32	K	Y	-2.39945
DLTTPYVRDEELSCSVLELK	789.729	3	55	K	Y	-1.15589
DLVGELGAAVR	550.31	2	48	R	K	1.53148
DLYANTVLSGGTTMYPGIADR	1108.04	2	31	K	M	-1.72521
DLYSGLIGPLIVCR	525.957	3	32	K	K	-0.314151
DLYVSQVVHK	630.399	2	47	K	A	-2.84067
DMDVVSGR	439.705	2	37	R	S	-1.9075
DMEDLENVFYK	701.812	2	58	K	M	-1.59599
DMGLTAFTNLK	633.84	2	38	R	I	-2.3253
DMLEDLNIK	545.777	2	32	K	D	0.669653
DNAGAATEEFIK	669.381	2	64	R	R	-0.153944
DNAQNTLYLQMSK	763.37	2	31	R	L	0.313203
DNCCILDER	613.777	2	45	R	F	-0.457697
DNCFATEGPNLVAR	796.38	2	60	K	S	-1.41144
DNDGWVTTDPR	652.3	2	43	R	K	0.0290906
DNEDFQESNR	627.256	2	31	K	M	1.15405
DNEEFIESNK	644.829	2	53	K	M	-1.44409
DNELLIYK	536.331	2	56	R	D	-1.02173
DNENVINEYSSILEDQK	1037.53	2	143	K	L	-0.934125
DNEVMDTFQIECLK	871.392	2	58	K	D	-0.11543
DNGELPNDER	579.754	2	36	K	F	-2.24153
DNIIDLTK	494.289	2	61	R	T	-3.29538
DNILIECEAK	634.855	2	46	R	G	-0.730963
DNLFCWEIPVEIK	831.913	2	58	K	G	-0.891385
DNLFCWEIPVEIKG	860.424	2	28	K	-	-0.796754
DNNIVFSVPTDQCIDN	943.951	2	33	K	-	-0.43974
DNSCVNPPHVPNATILTR	669.001	3	29	K	H	-2.07509
DNSDRPPLQEGALPQMLPGHSGPSGTNR	976.803	3	36	K	S	-2.52644
DNYGELADCCAK	708.279	2	33	R	Q	-3.83623
DPALCCTLSPGDK	717.323	2	54	K	Q	-0.376924
DPDQTDGPGLSYLSSHIANVER	1186.06	2	81	R	V	-1.61716
DPFVCHIEHK	641.306	2	27	R	G	0.230337
DPSDASVGR	452.212	2	48	R	W	0.0591922
DPTGQPGGELMLGGTDSR	894.415	2	41	R	Y	-0.0290504
DPTLDHHWDLWK	781.873	2	38	R	K	-0.349591
DPVIETIR	487.795	2	30	K	N	0.0240644
DQAGEYECSAENDVSFPDVK	1130.47	2	27	R	K	-1.89455
DQFQAALGK	521.312	2	42	R	V	-1.87818
DQGLTEEDIVFLPQPDK	1000.51	2	85	K	C	-3.91653
DQGLTEEDIVFLPQPDKCIQE	1273.66	2	82	K	-	-2.5291
DQGSCGSCWAFGAVEAMSDR	1095.94	2	109	R	I	-0.410731
DQLIVNLLK	556.359	2	40	K	E	2.97135
DQLPYICQFAIV	749.898	2	46	R	-	0.248443
DQLVEIEK	523.339	2	34	K	D	-0.812782
DQPFTILFR	568.808	2	34	R	D	-0.757635
DQQMLCTR	526.237	2	45	R	D	0.694403
DQSFEEVPEPK	652.804	2	27	M	K	0.814848
DQSGEYECSALNDVAAPDVR	1098.48	2	83	R	K	-0.344723
DQSLVEDVDTMVR	753.858	2	48	R	L	-1.39869
DQVLISCDTGYK	699.832	2	70	K	V	-1.08026
DQYELLCLDNTR	784.375	2	61	R	K	-1.59838
DQYELLCPDNTR	762.342	2	53	R	R	-2.57533
DQYYNIDVPTR	710.37	2	56	K	T	-0.475066
DRAQALSDR	355.199	3	43	R	I	-0.0800182
DRDLEVDTTLK	652.838	2	28	R	S	-0.0152393
DSAFGLLR	457.776	2	37	K	V	-2.93731
DSATNQIR	452.728	2	54	R	K	0.944323
DSCFNSPMR	557.226	2	27	K	L	-0.763561
DSCVGTLVVK	575.358	2	51	K	G	-1.83508
DSFLADVK	475.762	2	48	K	Q	-1.78709
DSGALHFLGR	1072.55	1	45	R	V	-2.98013
DSGLYACAAAR	577.765	2	57	R	T	-2.22204
DSGQLTDEYLPEQR	825.885	2	36	K	S	1.50403
DSGRDYVSQFESSTLGK	970.498	2	29	K	Q	-0.493061
DSITTWEILAVSLSDK	917.496	2	119	K	K	-3.42045
DSITTWEILAVSLSDKK	1007.63	2	60	K	G	-2.40401
DSLRPSMIDELYLPK	933.038	2	28	K	F	-1.24715
DSNACYGFR	561.253	2	45	K	W	0.382699
DSPVLFDFFEDSEPYR	995.956	2	104	K	K	-2.21551
DSPVLFDFFEDSEPYRK	719.033	3	59	K	L	-1.09901
DSPVLVDSFEDSEPYR	943.95	2	93	K	K	-1.48059
DSPVLVDSFEDSEPYRK	1028.05	2	42	K	L	-0.288099
DSQEEEKTEALTSAK	555.931	3	39	K	R	-2.32707
DSSCGTGYELTEDNNCK	975.377	2	80	R	D	-0.984988
DSSEATLSEALTDFSVK	619.31	3	29	R	L	-2.03009
DSSTINYTPSLK	663.333	2	56	K	D	-0.296008
DSSTWLTAFVLK	712.394	2	83	R	I	-2.6758
DSSVDFQFSYFK	735.332	2	59	K	K	-1.53962
DSTGTYTCVAR	631.803	2	37	K	N	-2.19092
DSTMEEILEGLK	710.865	2	36	K	F	-1.83168
DSTYSMSSTLSLTK	800.915	2	76	K	A	-2.8049
DSYVGDEAQSK	599.764	2	27	K	R	-1.95175
DSYVGDEAQSKR	476.265	3	40	K	G	-0.0281225
DTANLFPHK	557.844	2	45	R	S	-0.538031
DTDTGALLFIGR	657.876	2	53	R	I	-1.41115
DTEELTYSVPYGR	783.396	2	30	R	E	-2.75676
DTFQSEFYSGK	1364.64	1	32	R	R	-2.95711
DTFQSEFYSGKR	764.895	2	37	R	R	-1.3732
DTLPHEDQGK	602.326	2	44	R	G	-0.683024
DTLSHEDHGK	597.792	2	38	R	G	-0.999599
DTSNNQAFLK	605.357	2	43	K	I	-2.62745
DTVLTQSPALAVSLGQR	896.52	2	61	-	V	-2.35521
DTVVETIR	482.785	2	34	K	N	0.351508
DTVVKPVIVEPEGIEK	612.695	3	47	K	E	-1.69229
DVAAEAGVSK	501.777	2	44	R	Y	-1.11753
DVDGAYMTK	500.226	2	61	K	V	0.257941
DVDNAYMIK	570.784	2	39	K	V	0.386197
DVFLGTFLYEYSR	819.413	2	28	K	R	-3.97717
DVFSQQADLSR	647.323	2	48	R	I	-3.13291
DVGMDESEIVFVDWTK	971.507	2	72	K	D	-1.98587
DVLEDLNIK	557.821	2	44	K	D	-0.559967
DVLSEDEWMR	640.283	2	38	R	I	-2.54401
DVLTITLTPK	586.907	2	87	K	V	-2.56454
DVNAAIATIK	508.293	2	27	K	T	1.07952
DVNAAVVEVRSR	448.254	3	28	K	T	3.02074
DVPLTLTMVHK	437.257	3	53	K	A	0.0768981
DVSEDVYYK	591.312	2	35	R	E	-1.35102
DVTADFYGQSPK	664.312	2	50	R	C	0.336362
DVVASLVSTR	539.825	2	42	R	F	0.173659
DWSSHFDYAMLNIFDLSQVIK	862.427	3	32	K	D	1.29833
DWVQETMAK	590.333	2	34	K	N	-3.08417
DYEVDATLK	1053.51	1	41	K	S	-0.956003
DYFISCPGR	575.789	2	37	R	G	-1.99831
DYIALNEDLK	597.306	2	64	R	T	-0.525343
DYQELMNTK	1141.52	1	36	R	L	-2.3727
DYQELMNVK	606.303	2	41	R	L	0.812451
DYVSQFESSTLGK	762.905	2	65	R	Q	-2.51909
EAAENSLVAYK	633.882	2	54	K	A	0.964958
EACEESCPFPR	691.281	2	38	R	G	2.32105
EAETFPFNPFDLTK	860.461	2	45	K	V	0.633881
EAFFTIQR	506.267	2	56	R	M	1.1108
EAFQEALAAAGDK	692.882	2	89	K	L	1.08314
EAGSAIEAEELVR	687.35	2	38	R	S	1.02767
EAIQGTWDLCR	688.836	2	36	K	A	-0.343834
EAKQLSQLER	629.362	2	29	R	T	-1.6849
EALDDYEDVGFIGEVR	927.939	2	106	R	Q	-1.12614
EALYFSLTNTEQSVK	865.438	2	82	R	N	1.64215
EANMEGIVTIMGLKPETR	698.39	3	30	K	Y	-1.87418
EAQLALGNAAADATEAK	822.414	2	121	R	N	-1.59044
EAQLPVIENK	598.848	2	59	K	V	-1.96831
EATIPGHLNSYTIK	808.488	2	46	K	G	0.998146
EATTVDCNDLR	647.29	2	35	R	L	-0.813762
EAVDDQESLHPSNQQVSK	1034	2	59	R	E	-3.35913
EAVEQLQK	500.786	2	43	K	T	-1.83984
EAVPSSIL	847.507	1	29	R	-	-0.622728
ECCDTQDSVSCFSTQSPLMK	793.988	3	32	R	R	-3.10509
ECCHGDLLECADDR	889.351	2	74	K	A	-2.47189
ECCHGDLLECADDRAELAK	1167.56	2	77	K	Y	-2.80866
ECDADGWTNDIPICEVVK	1093.02	2	102	R	C	-1.70008
ECLILQSVK	573.334	2	39	R	G	1.59776
ECNPCGCTGSEVSSVFIFPPK	1186.52	2	63	R	T	-2.24779
ECSIPLLHQDLVVFPR	641.676	3	35	R	E	-1.56464
ECVGFGALQEVAVGLVQPASAVLYDYYSPDHK	1161.57	3	109	R	C	-2.05215
EDKVWVYPPEK	495.964	3	27	K	K	1.84481
EDLDCPNPQK	608.269	2	46	K	R	-0.76077
EDLIWEILK	607.855	2	58	K	V	-1.86757
EDNAYCEDIDECAEGR	973.364	2	39	R	H	0.815346
EDSIQELLR	565.807	2	37	K	V	-0.00847006
EDTGEYECHASNSQGQASASAK	797.692	3	36	K	I	-2.58964
EDYLDVYVFGVGPLVDPVNINALASK	1404.23	2	53	R	K	0.148228
EEDIDENLLF	1264.6	1	27	K	-	0.841198
EEHSFTVMEFVLPR	583.628	3	59	K	F	0.851952
EEIANYEDVAK	640.804	2	28	K	A	0.374801
EEIQGLQGR	531.3	2	40	K	L	-0.335609
EEIQLDVQAR	600.814	2	48	R	Y	-1.42634
EEIVYNLDPLNNLGR	893.969	2	90	R	S	-2.97911
EEMTQSQVSITCMVK	917.964	2	107	K	G	-2.5056
EEPSADALLPIDCR	807.396	2	90	R	M	-0.538758
EESPPLIGQQSTVSDVPR	984.008	2	92	R	D	-0.943588
EESSCIHSSCTAER	844.874	2	63	K	H	-2.43318
EETGAPVEDSPGQAK	757.85	2	54	R	V	-2.42806
EFEGEEEYLEILGITR	963.968	2	43	R	E	-2.69528
EFMSQGNK	470.714	2	29	K	M	0.471504
EFNIAGFPTVR	625.83	2	27	R	F	-1.1297
EFQLDQHLFDPEHDYPGLGK	795.71	3	53	R	W	0.321502
EFTDSQLQEGK	673.361	2	49	R	H	1.0207
EFTDSTFR	501.729	2	33	R	E	-2.29472
EFTPCAQAAFQK	727.36	2	30	K	V	-1.33453
EFTPSAQAAFQK	694.887	2	46	K	V	-1.78132
EFTRPEEIIFLR	517.284	3	40	R	A	0.436452
EGAIHREEIVYNLDPLNNLGR	808.088	3	39	K	S	0.814963
EGALDDTR	438.705	2	34	K	D	-2.87852
EGASEEETNLSK	679.348	2	54	K	L	-3.10157
EGDACGVYTER	628.764	2	27	R	C	-1.18982
EGECCPFCPEEYVSPDAEVIGVEGPK	1477.63	2	55	R	G	-2.44899
EGEDAVIVCDVVSSLPPTIIWK	1214.13	2	76	K	H	-2.18245
EGETPGNFMEDEQWLSSISQYSGK	1360.09	2	58	K	I	-1.96622
EGFGHLSPTGTTEFWLGNEK	755.041	3	53	K	I	0.863759
EGGLGPLNIPLLADVTK	882.024	2	81	K	S	3.29182
EGGVKIIR	436.271	2	27	R	G	-1.69253
EGIDILTHLPK	433.943	3	31	K	G	1.00558
EGILQYCQEVYPELQITNVVEANQPVTIQNWCK	1321.98	3	34	K	R	-0.343337
EGLELPEDEEEK	744.9	2	50	K	K	0.0982031
EGLVSVMSYR	588.827	2	40	K	N	-1.09944
EGPLLILGR	484.3	2	42	K	S	-0.370039
EGPLSGSYR	497.252	2	33	K	L	-2.89597
EGQPCGVYIPK	624.307	2	27	R	C	-1.75622
EGVCPEGSIDSAPVK	808.941	2	81	R	W	-3.71721
EGYLQIGATTQQAQK	854.495	2	46	K	L	-2.3077
EGYNGYTGAFQCLVEK	946.445	2	64	R	G	-1.88763
EGYTLAGPDTIICQANGK	636.646	3	27	K	W	3.68544
EHLGQGSSQEMEK	730.328	2	43	K	L	-0.112136
EHSSLAFWK	584.834	2	31	K	T	-1.02932
EHTFSSLLCASDAELSETLSLLLPPTVVK	808.201	4	52	K	D	-0.911835
EIDKTVGQLMDGLK	828.026	2	72	R	Q	-0.404646
EIDPGTQLYTMTSSLEYK	1038.5	2	82	K	T	-0.0282037
EIETYHNLLEGGQEDFESSGAGK	856.07	3	111	K	I	-1.53912
EIMAEIYK	498.759	2	36	K	N	2.99957
EINLSPDSTSVIVSGLMVATK	1081.08	2	66	K	Y	-0.110596
EIPAWIPLDPAAANTK	853.959	2	29	K	L	-0.71812
EIPVDSPELK	1198.75	1	59	R	E	-2.58801
EIQNAVQGVK	579.374	2	58	K	H	-2.49516
EISANSIWEPEK	701.845	2	33	K	A	-1.88132
EISDGDVIISGNR	687.846	2	72	K	N	-0.5024
EITALAPSTMK	617.341	2	32	K	I	-2.79682
EKGLEVSLVK	551.329	2	30	K	G	-0.6566
ELAAQTIK	469.312	2	48	K	K	-0.516102
ELACDDPETEHVALIAVDYLNK	857.759	3	77	R	H	-2.84288
ELCGNEVPVVPEQGK	859.96	2	44	K	K	-3.08756
ELEAVCQDVLSLLDNYLIK	767.097	3	55	K	N	2.11538
ELEELQFTSFTTR	814.916	2	44	K	N	1.5543
ELEEQLGPVAEETR	818.43	2	96	K	A	-3.35892
ELENLAAMDLELQK	840.97	2	98	K	I	-2.17695
ELGGEVFYVGPAR	711.376	2	56	R	R	1.22028
ELGSPPGISLDTIDAAFSCPGSSK	1203.58	2	54	K	L	-2.3879
ELISNASDALDK	638.325	2	66	R	I	-0.600666
ELISVDTEQSNFYLR	923.48	2	72	K	N	-2.6898
ELLASVTAPEK	615.399	2	74	K	N	-1.29415
ELLDSYIDGR	590.796	2	63	K	I	0.307559
ELLGTGDNR	503.774	2	47	K	A	-3.52982
ELLIGNEK	494.337	2	43	K	V	-0.983782
ELLVIELSDNPGVHEPGEPEFK	816.748	3	62	R	Y	0.272753
ELPEHTLK	341.534	3	34	R	I	0.937801
ELQASSSYPTGLVDEK	862.424	2	30	R	T	0.718496
ELQDLALQGAK	629.403	2	73	K	E	-2.05603
ELQQAVLQMEQR	736.879	2	56	R	K	-1.38137
ELRPDGTLNQVEGEAK	878.446	2	49	K	Q	-1.69016
ELSAERPLNEQIAEAEADK	705.018	3	45	R	I	-0.635628
ELSAERPLNEQIAEAEADKIK	785.411	3	40	R	K	-0.585263
ELSDIALR	476.796	2	28	K	I	-0.642295
ELSHLPTLYDYSAYR	914.449	2	42	R	R	-0.65371
ELTITWAPLSR	643.859	2	63	R	E	-0.394055
ELTTEIDNNIEQISSYK	1027.02	2	107	K	S	-0.559548
ELYLVAYK	998.554	1	30	R	T	-2.07902
EMATQLAFMR	599.291	2	45	K	L	-0.73363
EMGPTYADPVCLSK	828.43	2	28	K	M	-3.07835
EMQCAGTSDGSIDACK	865.344	2	50	K	G	-1.72936
EMSGSEASDVPVK	708.362	2	50	R	V	-3.28627
EMSGSEASDVPVKVSATLLSGSDSK	859.799	3	79	R	V	3.19467
ENDDTVSNTLTLSNGLER	989.472	2	66	R	R	-0.433948
ENEETPLR	494.241	2	39	R	A	0.129492
ENEGTYYGPDGR	693.301	2	62	K	S	-3.40489
ENGCFQQSGSLLNNAMK	981.488	2	87	R	G	-1.6191
ENGGLDSEESYPYEAK	894.385	2	46	K	D	0.902856
ENIVIQCEAK	630.335	2	45	R	G	-2.33416
ENKPYALNLEK	659.855	2	31	K	N	1.19302
ENLSPPLGECLLER	829.939	2	56	K	G	-0.417243
ENLYLHNLK	572.313	2	31	K	L	2.76046
ENPAVVDYELAPIIDLVR	685.377	3	36	K	N	-0.0392862
ENSEILSGSWSEQLYSEGTQATYK	1354.12	2	104	R	C	-0.889407
ENVLAVLANIR	620.375	2	74	K	Y	-0.434656
ENVLGLPFDMK	631.826	2	73	K	Q	-0.643933
EPFNIGVLR	522.797	2	28	K	R	3.35913
EPGCGCCLTCALR	777.321	2	36	R	E	1.25135
EPGCGCCSVCAR	722.792	2	52	R	Q	-1.90741
EPGQDLVVLSLPITPEFIPSFR	1245.7	2	101	R	L	-3.88659
EPTDSQLFR	546.77	2	32	R	Q	1.17793
EQDINKDLVI	625.876	2	29	K	-	0.806924
EQFLDGDAWTNR	726.33	2	29	K	W	-1.74825
EQGYIFGDYIER	761.381	2	78	K	L	0.143276
EQLQDMGLVDLFSPEK	952.987	2	99	K	S	-2.57918
EQNYSDDVLANMISEPR	990.951	2	97	K	I	-0.950373
EQPILSEFQEK	710.416	2	31	K	T	-3.5968
EQPSSIVHR	526.778	2	37	R	Y	0.158684
EQQCVIMAENSK	746.861	2	70	K	T	-2.8822
EQSGEYECSASNDVAAPVVR	732.667	3	28	R	R	-0.690542
EQSSQESGEETR	683.789	2	54	R	R	-0.577283
EQWSNCPTIAQIR	815.903	2	27	R	D	-3.18275
ESATVTCLVK	590.366	2	63	R	G	0.0706655
ESAVEAAPAMGR	594.787	2	37	R	M	-0.821084
ESAYLYAR	500.757	2	33	K	F	-1.60704
ESEPQAAADATEVK	723.34	2	62	K	E	-1.89147
ESIPLEFSEDCLYLNIYSPADLTK	1409.18	2	51	K	N	-2.08236
ESISLSPEQLAQLR	799.939	2	102	K	G	-3.90733
ESKPLTAQQTTK	480.65	3	43	R	L	-2.46456
ESLAGDMK	850.397	1	31	K	I	-1.14492
ESLVFAQTDKPIYKPGQTVR	759.746	3	31	K	F	-0.617108
ESNHILLHR	385.567	3	35	R	Q	2.36077
ESPCTQSQDSCSLQASDSEPVGLCQGSLIK	1111.52	3	39	K	S	-3.03053
ESQAYYDGR	544.736	2	28	K	R	-0.379247
ESSRDTSPVR	389.208	3	27	R	S	-1.09014
ESTLHLVLR	534.315	2	60	K	L	0.673932
ESVVFVQTDKPMYKPGQSVK	804.499	3	65	K	F	-0.898526
ESVVFVQTDKPVYKPGQSVK	793.84	3	69	K	F	-1.39665
ESYAGVTLDPR	618.319	2	45	R	G	0.0733373
ESYNVQLQLPAR	709.374	2	29	K	V	-1.87373
ETAAATFFSSSCVPCADGK	1003.44	2	82	R	M	1.15085
ETESASLDPQTK	653.313	2	30	R	Q	1.27412
ETFMDCLEGR	643.283	2	56	R	C	0.0784729
ETFTYEWTVPK	736.913	2	75	K	E	-3.07526
ETGLMAFTNLK	1224.63	1	35	R	I	-2.18385
ETMIIPDEK	570.326	2	44	K	S	-1.10698
ETTVLVAQDGNIK	694.376	2	42	K	I	1.22535
ETVHGLLR	308.847	3	28	K	G	-0.616666
EVAFDVEIPK	605.862	2	58	R	T	-1.82238
EVAGETGSPELSGVPR	792.896	2	69	R	E	-1.67595
EVAGFWVK	504.33	2	29	K	I	1.59786
EVALNTIIFMGR	704.386	2	63	R	V	-1.54841
EVATNSELVQSGK	709.38	2	80	R	S	-0.964532
EVDSGNDIYGNPIK	788.895	2	99	K	R	-0.254663
EVEELMEDTQHK	772.369	2	72	R	L	-2.10994
EVESTSFAR	513.248	2	35	R	A	-1.13407
EVEVLVAR	457.769	2	28	R	G	0.602503
EVFAPTSIFQDDFIIPDISEPGTWK	1426.71	2	48	K	I	1.95026
EVFSTQADLSGITGDK	870.488	2	112	K	D	-1.31907
EVFSTQADLSGITGDKDLMVSQVVHK	935.475	3	62	K	A	-1.16398
EVLPELGIK	1069.74	1	54	K	K	-2.32988
EVLPELGIKK	411.976	3	29	K	V	-0.44009
EVLTGNDEVIGQVLSTLESEDVPYTAALTAVRPSR	1243.98	3	195	R	V	0.309728
EVNAMVGSDVELR	733.877	2	59	K	C	-1.50248
EVNVSPCPTQPCQLHK	631.968	3	28	K	G	-2.44017
EVQAAQAR	454.771	2	55	K	L	-2.09508
EVQGFESSTFQGYFK	877.405	2	40	R	S	-3.0966
EVQLVESGGGLVQPGR	828.965	2	69	-	S	-2.02086
EVQLVESGGGLVQPGSSLK	942.507	2	34	-	V	-0.546614
EVQVSEVTENSAR	724.354	2	46	R	L	-0.887031
EVSADLSEEENLLTDFK	969.963	2	63	K	L	-0.31262
EVSFDVELPK	617.879	2	52	K	T	-1.51902
EVTTPYVR	496.774	2	29	K	D	-0.297275
EVTTPYVRDEELSCSVLELK	808.42	3	55	K	Y	0.802638
EVVADSVWVDVK	701.384	2	91	R	D	-2.71637
EVVDSYLPVILDMIK	895.506	2	85	K	G	-1.49037
EVVSLTEECCAEGADPNCYDTR	1288.02	2	50	K	T	-2.58858
EVVVTGIQTQGAK	665.372	2	44	K	Y	-0.925718
EVYSFASEPNDVFFK	889.918	2	33	K	F	0.708971
EWAMADSQSK	612.83	2	56	R	N	0.121885
EWGDAVQYNPAIIK	834.468	2	44	K	L	0.100036
EWGSIKFFEK	424.221	3	30	K	I	1.56793
EYCGVPGDGYEELTR	886.894	2	55	K	S	-2.27891
EYCGVPGDGYEELTRS	932.419	2	60	K	-	-0.29058
EYLGAICSCTCFGGQR	939.9	2	93	K	G	-0.915653
EYLIMGMDGVTSDLK	868.461	2	92	K	G	0.0889117
EYTDDSFTNR	642.301	2	63	R	K	-1.04206
EYTDDSFTNRK	724.387	2	49	R	Q	-0.86859
EYVLPSFEVLVEPTEK	968.022	2	85	K	F	-2.93419
EYYGAGVDGDPAFR	758.838	2	46	R	S	-1.10619
FAEEACALLTSSK	713.848	2	76	R	F	-0.349607
FAESLPSDEEGESYSK	887.887	2	27	R	E	0.49689
FAHNVVTTR	522.782	2	39	R	A	-2.51562
FALMDEQGK	519.749	2	28	R	K	-1.31381
FAPPEPAEPWSFVK	829.435	2	39	R	N	-1.80377
FAPSEMDNEETDNTPK	912.883	2	42	K	D	-0.93505
FAQLNLAAEDPR	686.866	2	38	K	L	0.860898
FATNFYQHLADSK	771.374	2	76	R	N	1.08973
FAVETLICS	520.26	2	30	K	-	0.420476
FAVLYQPLEGNDQTK	861.939	2	68	K	H	-0.0870598
FCPPPPQIPNAQVIETTVK	712.71	3	27	R	Y	-0.466767
FDEFFSGGCAPGANPDSR	965.904	2	59	K	L	-1.56867
FDEFFSQGCAPGYK	862.931	2	41	K	K	-3.65219
FDEFFSQGCAPGYKK	932.951	2	82	K	N	-1.8563
FDHPFIFMIVESETQSPLFVGK	856.768	3	32	K	V	1.35078
FDLVPVPPNLYGDFFTGDAYVILK	1350.7	2	64	K	T	-2.11772
FDMAVSLEGYLR	700.849	2	70	R	F	1.78542
FEDGVLDPDYPR	729.869	2	41	R	N	-0.973963
FEEAATTCCEQQQK	865.359	2	32	R	A	-3.28194
FFEECDPNK	593.248	2	41	R	D	0.233913
FFGEIDPSMMR	665.303	2	51	R	H	1.00344
FFKPAMPFDLMVFVTNPDGSPAR	880.786	3	45	K	R	2.20336
FFLCQVAGDAK	660.366	2	61	K	D	-0.533199
FFNILTVNTDGK	684.861	2	62	K	T	-0.492907
FGDLSSASAIMGNPQVK	897.506	2	105	K	A	-3.30376
FGDLSSVSAIMGNPQVK	907.504	2	126	K	A	1.35644
FGGTICSGDIWDK	728.331	2	35	K	A	-1.77881
FGLYSDQMR	582.786	2	41	K	E	-1.89016
FGSLTSNFK	536.833	2	31	R	E	-0.557957
FGVEQDVDMVFASFIR	930.454	2	29	K	K	-0.113535
FHQLDIDNPQSIR	542.273	3	28	R	A	-2.02513
FIAVGYVDDTEFVR	815.909	2	45	R	F	-0.0261105
FIFVSSANQR	598.824	2	37	K	C	-1.59575
FIKPTCAEALAAVSK	803.437	2	72	R	I	-0.779114
FIPLIPIPER	597.866	2	36	K	T	-0.450781
FIVLSNNYLQIR	740.419	2	85	R	G	-0.509334
FIYGGCGGNR	550.751	2	50	R	N	0.936399
FKDLGEEHFK	449.268	3	36	R	G	-1.28551
FKDLGEQHFK	678.935	2	51	R	G	-3.87602
FLAESSSK	466.782	2	27	K	K	2.48993
FLASVSTVLTSK	658.917	2	53	K	Y	-1.52116
FLCTGGVDPYADPNTCK	989.979	2	56	R	G	-1.5791
FLDSHTYMCK	651.287	2	39	K	A	1.29842
FLEEVKNNYHSEAFSVNFADSEEAK	968.781	3	29	K	K	-2.05763
FLEQELEDINIPDVYGAK	1047.02	2	29	R	G	-2.04306
FLEQQNQVLETK	770.94	2	81	R	W	-3.66974
FLEQQNQVLQTK	774.47	2	85	R	W	-3.53549
FLFPFFDSAYQGFASGDLEK	1143.55	2	60	R	D	3.39975
FLIPNASQPESK	665.853	2	29	K	V	-1.38008
FLIYAQDKETQEK	806.915	2	50	K	W	0.238998
FLNVLSPR	473.28	2	30	K	G	0.158396
FLPSYQAVEYMR	752.368	2	58	R	G	-0.782221
FLTTTPNSLLVSWQAPR	644.351	3	54	R	A	0.0078469
FLVGPDGIPIMR	675.905	2	62	K	W	0.0178462
FMDTVAEK	510.781	2	43	K	A	-1.71564
FNPVTGEVPPR	620.837	2	31	R	Y	-3.69954
FNPVTGEVPPRYPLDAR	964.506	2	42	R	D	-0.126114
FNQNMEGLK	568.792	2	35	K	G	-0.816276
FNSAITNPQGDYNTNTGK	1003.51	2	113	K	F	-3.52521
FNSENPSK	497.793	2	59	K	Q	-2.78585
FPNAEFAEITK	665.877	2	29	R	L	-3.88124
FPNAEFAEITKLATDVTK	665.685	3	62	R	I	-1.7239
FPSPEMIR	488.749	2	33	K	A	-1.3958
FPSSTFEQVSQLVK	798.917	2	89	K	E	-0.830891
FQIQMLLNEK	632.343	2	44	K	V	1.7122
FQNSALLTLPPK	664.882	2	47	K	Q	-0.727713
FQPTYVMMPR	635.309	2	34	K	I	-1.44147
FQSTDVAEEVYTR	786.882	2	61	R	V	-0.161132
FQVDNSNR	504.248	2	27	K	L	-1.5068
FQVNNNNQLLLQR	534.289	3	39	K	V	-1.12968
FQVQTHLQVVQER	537.959	3	35	R	M	0.0147382
FRIEDSFSLK	435.926	3	29	R	E	-0.534337
FSCMCPQGYQVVR	816.361	2	45	K	S	0.416137
FSDEAELK	469.726	2	31	K	V	-0.913629
FSGLWYAIAK	578.313	2	66	R	K	0.0544148
FSGSGSGTDFTLK	684.368	2	33	R	I	-1.40588
FSGSGSGTDFTLSINR	823.394	2	93	R	V	-1.3918
FSGSGSGTDFTLTIR	789.409	2	105	R	S	-2.78603
FSGSGSGTQFSLK	687.896	2	36	R	I	-2.57746
FSGSGSGTQYSLK	695.892	2	37	R	I	-3.82653
FSGSGSGTYFTLK	676.33	2	52	R	I	-1.17224
FSGSSSGTTATLTIR	757.396	2	105	R	D	-2.07163
FSIATQICNITPGK	775.405	2	29	K	G	-1.50604
FSIDTNGISDYSLNIK	893.945	2	30	K	V	-1.51307
FSIDTSGISR	541.777	2	44	K	Y	-1.03663
FSIDTSSISGYSLNIK	898.5	2	126	K	V	-2.12288
FSINTDDIMGTSLTVR	885.439	2	67	R	A	-2.04289
FSISADYNLEDVLPELGIK	727.055	3	56	K	E	-3.52274
FSISDTYDLK	630.87	2	44	K	D	0.0585468
FSISTDYNLEEVLPELGIR	1116.1	2	145	K	K	-3.49902
FSISTDYSLK	612.848	2	34	K	E	-1.1106
FSLGSTINVK	561.331	2	27	K	V	-1.55905
FSLSEHLSSR	581.797	2	27	K	T	1.54702
FSNEEIAMATVTALR	844.961	2	95	K	R	3.18467
FSNVDYGVGYMLR	760.862	2	40	R	L	-1.96292
FSSCGGGGGSFGAGGGFGSR	901.408	2	169	R	S	-2.57914
FSSGITGCLK	535.271	2	31	K	N	-0.804307
FSSSSGYGGGSSR	632.283	2	48	R	V	-2.84236
FSSVNESLAYIR	474.6	3	27	R	R	2.18219
FSVATQICNITPGK	768.397	2	49	K	G	-2.11576
FSVATQICNITPGKGPK	642.732	3	62	K	K	-0.605872
FSVLEGQR	468.251	2	41	K	L	-0.00632886
FSVSIEPESNFIGYK	858.928	2	42	R	N	0.319501
FSWFIDDVEVHTAQTHAPEK	786.379	3	36	R	Q	0.501718
FSYSDPSIIVSYAK	788.899	2	35	R	N	0.242834
FTAAGEECGNIQKPEACFSPESSK	882.058	3	57	K	T	-2.98778
FTCPLTGMWPINTLK	922.008	2	51	R	C	-2.39292
FTDSENVCQER	708.816	2	37	K	D	-3.86336
FTGLQYLR	499.276	2	51	R	L	-2.49507
FTGSSWIK	495.299	2	31	R	H	-1.25283
FTGVITQGR	489.772	2	66	R	D	0.447568
FTITEAPIK	538.325	2	43	K	K	2.2021
FTITEAPIKK	574.34	2	46	K	V	0.642109
FTKENEGTYYGPDGR	602.646	3	35	R	S	-3.21158
FTNDVMDAGYPK	679.309	2	53	R	L	0.877109
FTNIGPDTMR	594.316	2	28	R	V	-0.843274
FTQVSPTTLTAQWTAPSVK	1064.1	2	154	K	L	-0.686198
FTVEQEIDLKDILK	564.313	3	48	R	A	-0.761276
FTYSTLVDGCTSHTGTWGK	706.656	3	41	R	T	-3.43066
FTYTVLVDGCSK	695.339	2	38	R	K	-1.10868
FVDQEQLDDPVCYLK	934.94	2	59	K	K	-1.27213
FVQAVTGWK	1107.71	1	59	R	M	-2.53279
FVSQTNGNLYIANVESSDR	1057.51	2	109	R	G	-0.626733
FVSTTNCK	478.729	2	29	R	I	0.353762
FVVTDGGITR	532.791	2	31	R	V	0.301011
FVYLELPAAAK	647.422	2	35	R	T	-0.0453255
FWYGGCGGNENR	708.79	2	83	R	F	-1.16445
FYNQVSTPLLR	685.393	2	27	K	N	-2.13101
FYPEDVADELIQDITQK	694.019	3	56	K	L	-2.85895
GAAADPLCAPAR	585.291	2	27	R	N	0.45494
GAAPPKQEFLDIEDP	813.902	2	29	R	-	-2.42309
GAAQNIIPASTGAAK	713.408	2	46	R	A	0.820522
GAAVSNNIVVRPSR	480.607	3	32	R	S	-1.90072
GAEVSFGCGVLASGK	719.853	2	34	R	A	-1.09664
GATSWDLPPPR	598.807	2	27	R	G	0.604965
GATTTFSAVER	570.289	2	37	R	D	0.58239
GATYAFSGSHYWR	751.843	2	72	R	L	-1.57664
GAVSPVGVQPILNK	721.962	2	108	K	H	-3.33502
GCFSQLVK	497.773	2	35	R	T	-0.927179
GCGVLMWVGEPVTLR	837.43	2	33	K	T	1.3025
GCINQLLCK	589.356	2	35	R	L	0.463364
GCSFLPDPYQK	656.307	2	29	K	Q	1.3975
GDACEGDSGGPFVMK	763.817	2	61	R	S	0.838754
GDAVAFFILPDQGK	739.387	2	27	R	M	-1.72806
GDCCTNYQVVCK	752.302	2	53	R	G	-3.687
GDDITMVLILPKPEK	585.013	3	77	K	S	2.1125
GDFANANNFDNTFGQVSEDLR	787.025	3	41	R	R	-0.209569
GDGPVQGVIHFEQK	525.631	3	35	K	A	-1.53488
GDGTDLQDPAK	586.793	2	28	R	I	-0.186075
GDGTDLQDPAKIPEEEEQEDPYLNDR	991.779	3	41	R	C	-0.513142
GDKDCTGNFCLFR	795.343	2	60	K	S	-3.25029
GDKELLIGNEK	437.948	3	40	K	V	-0.816749
GDLGIEIPAEK	599.338	2	44	R	V	-1.52506
GDLPGDSR	422.711	2	31	R	G	-1.36592
GDLYFANVEEK	670.84	2	32	K	D	-0.620904
GDMDVAVPEIEGEMK	810.371	2	27	K	V	3.49516
GDPGPQGPR	440.717	2	27	K	G	-0.891026
GDPIPNEQVFIK	714.935	2	28	K	A	-1.34953
GDPIPNEQVLIK	689.901	2	46	K	A	-3.93129
GDPQYLLDSNTWIEEMPSER	1204.56	2	113	K	L	-1.07007
GDREQLLQR	578.809	2	43	M	A	-1.08498
GDSGGPLIVHK	540.296	2	29	K	R	-0.501057
GDSGGPLVCGDAVEAVVTWGSR	1095.02	2	58	R	V	-0.383401
GDSGGPLVCK	523.272	2	45	K	D	0.0982745
GDTLLLECFAEGLPTPQIEWSK	1252.63	2	72	K	L	1.68416
GEAAGAVQELAR	586.306	2	94	R	A	-0.886037
GEAGAAGPSGPAGPR	642.335	2	54	R	G	-3.09696
GEASDVTGPR	494.74	2	32	R	A	2.6835
GECQSEGVLFFQGNR	882.433	2	99	R	K	-1.56122
GECQSEGVLFFQGNRK	640.668	3	56	R	W	-1.35586
GECWCVNPNTGKPIQGAPTIR	785.715	3	77	R	G	-1.78195
GEECQLCEVENR	761.817	2	44	K	Y	-0.0820033
GEESAVMVVPR	587.3	2	59	R	I	-0.287567
GEEVAFWTELLAK	774.918	2	91	K	N	-2.25499
GEGPASADR	430.199	2	36	K	G	0.257968
GELDCHQLADSLQE	807.856	2	34	K	-	-1.17033
GENFTETDVK	570.264	2	52	K	M	-1.19284
GENHCGIESEIVAGIPR	935.479	2	33	R	T	3.44862
GEPIDVVVK	478.277	2	29	R	V	0.59639
GEPSVIGGGPGFVADLSFLDLDNPAGNR	1386.18	2	65	R	Q	-0.911234
GESAGLVK	408.746	2	38	R	T	-0.294431
GETGPAGPAGPIGPAGAR	780.909	2	58	R	G	-1.98935
GETGPAGPSGAPGPAGSR	779.905	2	52	R	G	-1.52799
GETQNILQK	543.81	2	36	R	A	-1.46593
GFCPSPPALK	573.352	2	29	K	D	-0.936702
GFDNHSPIAK	543.273	2	29	R	Y	0.308801
GFGHLLQR	320.529	3	54	R	L	0.137672
GFGNIATNEDTK	669.876	2	36	K	K	-1.03675
GFGNIATNEDTKK	697.848	2	32	K	Y	-1.74439
GFGSVQEK	454.246	2	45	R	A	-3.78287
GFPIKDDFLEQSEK	881.026	2	107	K	L	0.244836
GFSSGSAVVSGGSR	641.82	2	91	R	R	-3.41663
GFVVAGPSR	461.277	2	38	R	Y	-0.0501507
GFYPPDIYTEWK	786.393	2	54	K	M	-1.28859
GGAGGSHVYTK	366.544	3	28	R	A	-2.31353
GGANGLYVPNCDLR	753.362	2	37	R	G	-0.765567
GGEFEMMPLGVNK	740.862	2	60	R	S	-2.74765
GGEISILCQPR	615.32	2	40	R	A	0.904751
GGFSSTQDTVVALDALSK	930.514	2	54	R	Y	-1.24677
GGGALLGDR	424.249	2	37	R	W	-1.12441
GGGEDEVGEEDEEAAEAEAEAEEAER	1354.03	2	99	R	A	-3.02052
GGGGGGGSLQSGVR	587.301	2	40	R	T	-2.97346
GGGGGGYGSGGSSYGSGGGSYGSGGGGGGGR	804.666	3	35	R	G	-1.56147
GGGQITYK	412.219	2	45	K	W	0.330601
GGLSLQGSR	437.741	2	42	K	C	-0.225345
GGNNLVSGYPK	589.357	2	51	K	R	-3.51804
GGPLADSYR	484.262	2	52	K	L	-1.13079
GGSFQLLQDGQALEYLCPSGFYPYPVQTR	1097.87	3	33	K	T	1.29647
GGSGGSHGGGSGFGGESGGSYGGGEEASGSGGGYGGGSGK	1075.1	3	47	R	S	-2.33637
GGSGGSYGGGGSGGGYGGGSGSR	896.371	2	28	R	G	3.29141
GGSISGGGYGSGGGK	631.335	2	56	K	H	-1.30357
GGSWVLLLLEAAAK	495.3	3	28	R	V	-2.9426
GGTSEYITSLAYK	731.423	2	69	R	D	-1.61346
GGVASGFK	393.75	2	28	K	H	-1.39635
GGVDDEITLSAYITMALLESSLPDTDPVVSK	1108.92	3	48	K	A	-1.92568
GHIFVQTDQPIYNPGQR	985.498	2	105	R	V	-0.712583
GHQLQLDYFGACK	768.867	2	60	K	S	-0.320938
GIAAQPLFTGYCNYENK	973.459	2	84	R	M	-0.790874
GIACEISK	467.255	2	46	K	Q	-2.07139
GIAFQNPEIVAK	679.935	2	40	K	M	-0.3188
GILAADESTGSIAK	702.926	2	83	K	R	-2.51707
GILAADESVGSMAK	718.915	2	50	K	R	-0.919595
GILDKEEANAIK	466.299	3	27	K	R	0.969855
GILIDTSR	453.781	2	53	R	H	-0.754694
GILLDTSR	453.781	2	27	R	H	-0.509718
GILSCEASAVPMAEFQWFK	1086.02	2	32	K	E	-2.18615
GILSGCQSDPVVLR	766.924	2	27	K	S	1.43623
GIMGEDSYPYIGK	743.37	2	55	K	N	1.47469
GINFVSPVR	494.782	2	34	R	N	-1.23191
GITQEQCEAR	596.276	2	32	K	G	1.45742
GIVSWGDMPCGSK	697.316	2	51	R	E	-0.298647
GIVTDSVR	439.765	2	30	R	G	-0.302224
GIYTCTPQGIWK	712.356	2	28	R	N	-0.272273
GKVLGGLFR	316.2	3	32	K	D	1.45105
GLAFTDVDVDSIK	690.356	2	70	K	I	-1.30218
GLAPTNVDFAFNLYQR	913.462	2	59	R	L	-3.78658
GLCVAKPTR	529.312	2	29	K	V	-1.80818
GLEVSITAR	489.3	2	38	K	F	-0.306605
GLEWIAASR	519.809	2	51	K	N	-0.443409
GLFCDFGSPANR	670.808	2	49	K	K	1.5863
GLFIIDAK	466.795	2	34	R	G	0.994172
GLGEISAATEFK	647.895	2	58	K	T	-1.41175
GLIDEANQDFTNR	760.867	2	109	K	I	-1.44225
GLLGWMLLR	1074.62	1	41	R	G	3.80109
GLLIGEFLSTVLSK	775.011	2	70	K	E	-2.97624
GLQETQQER	544.769	2	65	R	E	-2.28389
GLTDEDGLEPIIDKPPEDSQPLEMVGPR	1016.5	3	44	R	R	-0.110073
GLTSVINQK	516.354	2	34	R	L	-3.68069
GLTTRPGSGLTNIK	707.905	2	60	R	T	0.298684
GLVLIAFSQYLQK	776.508	2	95	K	C	-2.22499
GLYAETIEK	512.272	2	32	K	M	1.77463
GMYESLPVVAVK	674.879	2	67	R	S	-3.92328
GNDIIAAAK	914.49	1	29	K	R	-0.159755
GNDISSGTVLSEYVGSGPPK	1014.54	2	94	K	D	-1.08977
GNEEDTGLNPGR	629.787	2	27	K	D	1.15872
GNFEAQQR	493.266	2	51	R	G	-0.924473
GNLLQCVCTGNGR	724.841	2	49	R	G	0.132459
GNMAAFLK	466.28	2	31	K	N	-0.200273
GNPVPQQYVWVK	707.879	2	46	R	E	1.9877
GNQGFSNNWLR	646.81	2	40	R	V	-1.01308
GNQWVGYDDPESVK	833.434	2	30	K	N	-1.92493
GNSMEEILEGLK	704.402	2	66	K	F	-1.3051
GNTLEEILEVLR	707.397	2	96	K	F	-3.98005
GNVVSPVK	400.237	2	51	K	N	0.169069
GNWAHLDQLAALR	488.928	3	40	R	W	-1.11126
GPAGPQGPR	418.722	2	28	R	G	-0.580211
GPASEPVLTQTSEQAPSSAPR	1055.52	2	83	R	D	-1.05299
GPDEEHLGILGPVIWAEVGDIIR	829.107	3	55	R	V	-1.14544
GPDKDIEFIYTAPSSAVCGVSLDVGGK	956.162	3	75	K	K	3.78288
GPDSVFLIK	524.352	2	55	R	E	-3.74471
GPDSVFLIKEDK	728.475	2	63	R	V	-2.05056
GPDTVDSTTDIK	624.802	2	34	K	A	0.85658
GPETLFAGHK	528.777	2	56	K	L	-1.17141
GPGFLSIEPLDLR	725.429	2	72	R	S	-0.244844
GPQMTLFVPR	573.311	2	31	K	N	0.0322446
GPQVYTMAPPK	622.839	2	43	R	E	-1.59161
GPQVYTMAPPKEEMTQSQVSITCMVK	1016.88	3	43	R	G	2.41132
GPSGPQGIR	434.735	2	62	R	G	-1.12078
GPTFTQNEEPLCIPQIYDTYNVK	1385.16	2	30	R	F	3.74288
GPVGLAIDFPESK	665.356	2	41	K	L	-0.778572
GPWCFTTDPSVR	725.843	2	63	R	W	-2.30643
GQAESEGDAPGPR	635.787	2	54	R	E	-0.0107556
GQAGVMGFPGPK	617.365	2	27	R	G	-1.61574
GQAQSEGAGPR	529.255	2	29	R	G	1.51542
GQEMCADYSENTFTEYK	1072.99	2	123	K	K	-2.70063
GQEMCADYSENTFTEYKK	771.698	3	29	K	K	-2.17375
GQENSDFVR	526.245	2	57	K	G	1.33609
GQFEDVTLYQGER	771.363	2	57	K	T	-2.81981
GQFPLSIQPMGVR	729.4	2	48	K	F	-1.45701
GQGTLSVVTVYHAK	762.455	2	79	K	V	-2.28626
GQIMAMSR	447.22	2	42	R	E	-0.645316
GQLVPNLK	462.797	2	34	K	Q	-1.16165
GQSEVSTAQLQER	732.885	2	73	K	L	-0.859307
GQSISITAIKPCAQEVQ	915.474	2	55	R	-	-1.05905
GQTGGDVNVEMDAAPGVDLSR	1058.5	2	69	R	I	1.95335
GQVEQANQELR	636.32	2	37	R	E	-1.54538
GQVGGDVNVEMDAAPGVDLSR	1065.51	2	89	R	I	1.47757
GREPGAYPALDSR	463.569	3	35	R	Q	-0.0794644
GRLEEVGNQAR	632.861	2	41	R	D	-3.41605
GSEGPQGVR	443.722	2	61	R	G	-1.90308
GSEMVVAGK	475.255	2	46	K	L	-3.12037
GSFDIGDAVSK	584.343	2	28	R	I	-0.396888
GSFPWQAK	460.735	2	58	K	M	-1.09716
GSFTCHCLPGYQK	777.846	2	27	R	R	-0.156094
GSFTIGDAVSK	577.355	2	57	R	I	-1.11814
GSGGLGGACGGAGFGSR	726.836	2	105	R	S	-2.3217
GSGGVWAAK	448.776	2	50	R	I	-0.428091
GSIFNSGSHVLPLEQGK	612.015	3	30	R	V	-0.95013
GSIQHLPEQEEPEDSK	632.336	3	38	R	G	-1.85626
GSIQHLPEQEEPEDSKGK	706.066	3	35	R	S	-2.78582
GSIQVDGEELVIGR	736.39	2	66	R	S	-1.12067
GSITCTYDGWSSTPSCYER	1113.96	2	77	K	E	-0.634491
GSLGGGFSSGGFSGGSFSR	854.389	2	137	K	G	-1.5401
GSLLADGR	408.731	2	42	K	Q	-2.54928
GSLVPASHANLQAAQDFVR	661.012	3	39	K	R	-3.09066
GSNDAYHSR	345.491	3	39	K	A	-2.13507
GSNTELTVR	506.796	2	44	K	N	-0.349838
GSPAVDVAVK	1006.64	1	45	R	V	-3.56803
GSPAVDVAVKVFK	658.883	2	49	R	K	0.488331
GSPDQPLALPLPEQVQEQVQEQVQPKPLES	1103.57	3	38	K	-	0.844016
GSSLGGLQQTVTAR	701.886	2	59	R	T	-0.089299
GSSSGGGYSSGSSSYGSGGR	870.858	2	63	R	Q	1.79047
GSTDQESSSSGR	599.252	2	30	K	E	-0.676809
GSVHQNFADGTFVTGK	832.905	2	66	K	I	0.280619
GSYNLQDLLAQAK	738.906	2	113	R	L	-1.24664
GTCEQGPSIVTPPK	735.866	2	50	K	D	-0.20037
GTDFQLNQLQGK	702.876	2	97	K	K	-3.53788
GTDFQLNQLQGKK	738.894	2	30	K	S	0.585325
GTDNITVR	438.233	2	35	R	Q	0.54934
GTEAAGATVVEAVPMSLPPQVK	1112.6	2	43	R	F	-3.20865
GTFAHLSELHCDK	789.912	2	65	K	L	-1.73406
GTGFQLNQLQGK	681.918	2	82	K	K	-2.40751
GTGVPVGQK	421.74	2	31	K	G	-1.58296
GTGVWSPWM	1020.46	1	28	K	-	0.127626
GTKGPGQDFR	559.801	2	33	K	M	-2.49868
GTLQCEASAVPSAEFQWFK	1078.51	2	27	K	D	-0.570331
GTSLLCVK	467.276	2	46	R	Q	0.355226
GTTPNLDSEIAR	655.363	2	59	K	Y	0.596524
GTVLCGPPPAVENASLVGVR	997.029	2	84	K	K	-2.00798
GTVSVTASGK	489.823	2	62	R	T	-3.76538
GTVTGQVQGPEEK	693.369	2	66	K	V	-1.53889
GVALADFNR	495.772	2	55	R	D	-0.489321
GVDSSVFEPLLK	645.851	2	51	R	E	1.36648
GVELSDVK	846.456	1	29	K	R	-1.01722
GVFVLNKK	494.831	2	59	K	N	-0.776156
GVIGTSGGPVR	518.318	2	76	R	V	-3.49009
GVISWGSGCGDR	643.821	2	43	R	N	-1.81214
GVLESHLAEK	541.797	2	34	R	G	2.39224
GVLFASGQNLAR	616.841	2	32	K	Q	-0.447388
GVLIWNASPSQK	650.356	2	82	K	F	-0.16227
GVLYQTVSR	511.784	2	33	R	K	-2.724
GVMLTTTFLDDVK	752.432	2	112	R	A	-0.563986
GVNLPGAAVDLPAVSEK	818.949	2	76	K	D	0.00969945
GVNTYEAR	473.263	2	57	R	I	-2.06465
GVQTHTEEEMTR	709.323	2	49	K	Y	1.36351
GVQVETISSGDGR	670.863	2	57	M	T	-0.113405
GVSAGPGPMGLMGPR	706.363	2	43	K	G	-2.56624
GVSHPGEVTATCWAQSALPAPK	755.376	3	42	R	Q	-0.162561
GVTLSVVTCR	546.297	2	60	K	Y	-0.520139
GVTSVSQIFHSPDLAIR	930.023	2	67	K	D	3.15776
GVVGPQGAR	438.776	2	33	R	G	0.141966
GVVSFPIR	453.788	2	61	K	V	-1.4094
GVVSFPIRVEPGMAPVAK	642.733	3	38	K	L	1.18782
GVYGIVNR	439.248	2	32	R	R	-0.594554
GWFEPLVEDMQR	775.869	2	53	K	Q	-1.98497
GYFPEPVTVK	604.878	2	28	K	W	-1.74052
GYLVPSGDLSAR	617.825	2	37	R	R	0.170038
GYPTYCHLK	597.802	2	38	R	S	-1.80696
GYSFTTTAER	582.793	2	30	R	E	-1.48792
GYSFVTTAER	583.814	2	29	R	E	-1.38892
GYTQQLAFK	564.352	2	49	K	Q	-2.18061
GYVLQTSSGQYLR	736.38	2	49	R	N	-1.57633
GYYAVAVVK	517.328	2	62	K	A	-3.87361
HAEAHHTAYAVYSLSK	595.63	3	28	R	S	1.38466
HAFILQDAK	521.787	2	51	R	A	-0.720047
HAFSPVASVESASGEVLHSPK	736.742	3	59	R	V	-1.29512
HAIILLTDGK	540.824	2	39	R	S	0.26713
HALEYSLR	494.764	2	28	R	I	-0.469559
HEAGDVMGGHAIR	450.551	3	38	K	I	0.81324
HETVLELTETGVEAAAASTISVAR	1228.14	2	136	K	N	-0.853669
HFVSQTTGNLYIAR	803.921	2	59	R	T	0.0296007
HGFTMEMNAFGDMTNEEFR	755.312	3	31	K	Q	-0.232674
HGGPADEER	484.214	2	38	K	H	-1.17187
HGGYLNEK	459.227	2	30	K	Q	-0.77716
HGVQELEIELQSQLSK	947.521	2	111	R	K	2.54979
HLDSVLQQLQTEVFR	604.991	3	73	R	G	-2.33784
HLPGGGAMEMVLMLAEAQCVGILR	874.453	3	32	K	V	-1.00813
HLSLEEPKK	540.806	2	29	K	L	0.0549167
HLSQLEAIK	519.801	2	28	R	L	-0.704698
HLTVFEVMPR	614.83	2	65	R	K	0.823328
HNLYTCEVVHK	467.232	3	44	R	T	1.2862
HPDYSVSLLLR	1299.7	1	33	R	L	-2.75953
HPNSFICLK	558.287	2	31	K	R	0.191964
HPTVLQNTDGK	605.313	2	29	K	N	-3.37794
HPTVLQNTDGKNPESWAK	674.673	3	32	K	G	0.272851
HPVDQVQR	489.759	2	32	K	I	-1.12592
HPYFYAPELLYYAEK	635.313	3	61	R	Y	-1.59912
HQAEVSGTQTTAQLK	799.91	2	37	R	L	0.0817637
HQGVMVGMGQK	614.32	2	47	R	D	-1.56216
HQLMGGNLVIMSPTK	813.429	2	50	R	T	0.650784
HQSVFTVTR	551.803	2	35	K	Q	-1.63499
HQTVLENTNGK	652.871	2	67	K	N	-2.64747
HSEETEEER	573.237	2	46	R	S	-3.04665
HSIEVPIPR	524.301	2	38	K	D	0.254318
HTASWAVIPK	587.365	2	30	R	S	0.092883
HTELSTPELLR	648.35	2	27	R	I	-1.78793
HTFCAGLTK	549.812	2	39	K	Y	-3.41611
HTHLFALTEVK	456.626	3	46	K	S	1.26795
HTSSWLVTPK	614.385	2	37	R	S	-3.69375
HTTIFEVLPQK	438.246	3	43	K	A	-1.67122
HTTIFEVLPQKADR	576.352	3	47	K	D	-0.268102
HVGDLGNVAAGK	569.304	2	28	R	D	-0.780232
HVLQSASAGSGSFTDVR	873.942	2	64	R	T	-3.05865
HVVPNEVVVQR	654.389	2	35	K	L	-3.05656
HYQHVAAVDPEK	465.234	3	34	R	A	0.62012
HYTIAALLSPYSYSTTAVVSNPQN	1313.16	2	57	R	-	-2.0562
IAELCDDPK	558.785	2	32	K	E	1.83557
IAELFSDLDER	670.355	2	66	K	T	-2.21669
IAELFSDLEER	677.363	2	81	K	T	-1.63317
IAELFSELDER	661.336	2	75	K	T	1.1653
IAGSESLK	402.727	2	31	K	W	0.617198
IANDAIQDMLCDMK	855.445	2	109	K	G	-2.87926
IAQAGEDSR	473.733	2	51	K	I	0.678094
IAQWQNFNLEGGLK	809.422	2	65	R	Q	-1.30906
IAWESPQGQVSR	679.348	2	31	K	Y	1.81302
ICANVFCGAGR	612.783	2	30	K	E	-2.16401
ICLEDNVLMSGVK	739.373	2	36	K	N	0.0773369
ICSGGSAVVCR	583.277	2	30	K	D	0.815344
IDAVYEAPQEEK	696.337	2	41	K	A	-1.31611
IDLQEINNWVQAQMK	610.644	3	68	R	G	-1.78919
IDSLLESDR	524.269	2	39	R	Q	-1.97722
IDTIAADESFTQVDIGDR	983.472	2	37	K	I	-1.78712
IDTVGTGIR	466.264	2	32	R	Q	0.818853
IEDIHLLVDR	408.232	3	40	R	R	1.00105
IEEELGEEAR	605.819	2	62	R	F	-2.57688
IEELEEEIEAER	758.874	2	71	R	A	1.17728
IEETITQAR	530.785	2	52	K	S	-0.125257
IEFTSDQGQAASAFNIR	927.954	2	44	R	F	0.768715
IEHSFEVK	351.546	3	27	K	E	0.243569
IEISELNR	505.305	2	45	K	V	-1.42954
IELTDTTLEQIR	730.405	2	36	R	G	-0.227027
IENVSYQDR	562.273	2	29	K	G	0.455135
IEQLSNMIVK	587.829	2	44	K	S	1.14549
IESALTSLHQR	418.898	3	35	K	I	0.181106
IETQTQEEVR	630.824	2	34	K	D	-2.47539
IFAHLIVLK	375.949	3	38	K	K	1.0182
IFFYDSENPPGSEVLR	951.484	2	142	R	I	-1.23803
IFNIQLEDEGLYECEAENIR	819.054	3	29	K	G	1.66492
IFSQQADLSR	582.803	2	48	K	I	-2.43196
IFSTSADLSELSAVAR	851.975	2	48	R	N	-0.505357
IFTPQTNPR	537.29	2	37	R	A	-1.27247
IFTVDNNLLPVGK	743.436	2	64	R	T	-3.41675
IFYETVHGQCK	479.912	3	39	R	A	-1.29901
IGDLQSEIVGLLK	692.906	2	76	K	A	0.35489
IGFEDLTSLLEDVSSMYDGCCEGDVVQCIR	1156.51	3	28	K	S	0.586037
IGGHGGEYGEEALQR	535.603	3	50	K	M	-2.29115
IGGIGTVPVGR	513.309	2	37	K	V	-0.628632
IGLQEVEVK	1070.65	1	30	K	A	-1.46943
IGPASQGLQK	531.841	2	36	K	I	-2.45408
IGPTELLIEMEDWK	837.426	2	63	R	G	-0.545911
IGPTELLIEMEDWKGDK	658.667	3	52	R	V	-1.33256
IGPVTYSLDGCVR	718.864	2	27	R	N	-0.123898
IGQESLEFILVQADTPSSPSIDR	834.763	3	39	R	V	0.738968
IGVCPSAYK	497.755	2	35	K	L	-0.80128
IGVEEFSTLVAES	690.848	2	29	K	-	-0.100338
IHFLLNEDALK	459.617	3	36	R	D	-0.16991
IHLYTLNDNAR	665.35	2	46	K	S	0.425141
IHSMCPDCPHPVDLSAPSVLEAATESLAK	1063.52	3	59	K	F	0.701918
IIELSQTTAK	588.396	2	36	K	I	-1.73491
IIGGSMDAK	955.567	1	33	R	G	-3.5414
IIGSVQTLGPANLPLTQR	939.545	2	43	R	L	0.568092
IIGYTPDLDPETVDDAFAR	1054.51	2	62	R	A	-0.170933
IISVELPDDAK	600.328	2	28	R	Q	-2.06823
IITGNALFIDK	602.85	2	29	K	N	-0.524642
IITNLENAYR	603.827	2	85	R	R	-0.804283
IIVQAQPEWLK	698.96	2	29	R	V	-1.03851
IIYGGSVTGATCK	695.895	2	47	R	E	-2.08925
IKDLTTPYIR	425.928	3	29	K	D	1.84091
IKDLTTPYVR	603.348	2	53	K	D	-0.400818
IKEDGTGIELTGTGSCEIANTLSK	868.159	3	85	K	L	-1.48589
IKEVTTPYVR	402.567	3	28	K	D	-1.03454
IKFEMEQNLR	460.614	3	49	R	Q	-1.41597
IKGHEVER	323.182	3	35	K	E	-0.985063
IKGWFEPLVEDMQR	583.3	3	29	R	Q	1.18075
IKTDGAAPNVAPSDVGGGGGTNR	704.353	3	45	R	E	-1.15043
ILALAPTFEMNPMK	820.473	2	65	K	K	-0.727083
ILDELTLCK	552.802	2	69	R	S	-0.0929504
ILDIITSLK	508.324	2	46	K	K	-0.418171
ILDIITSLKK	381.916	3	27	K	S	-1.53099
ILGPLSYSK	489.288	2	52	K	I	1.30281
ILGQQVPFATK	633.407	2	35	R	G	-1.08473
ILGSDVQQIAVTK	722.472	2	27	R	L	-2.27324
ILLMDLNEK	576.862	2	28	K	E	1.07839
ILLQGTPVAQMAEDAVDGER	1073.06	2	174	R	L	-2.749
ILLQGTPVAQMAEDAVDGERLK	806.792	3	38	R	H	3.827
ILPLTICK	957.58	1	33	R	M	-0.79752
ILSLAQEQIGDSPEK	842.462	2	31	K	L	-1.72512
ILTFQGSK	893.508	1	31	K	T	-1.93452
ILTGSSEPEAAPAPR	748.391	2	58	R	R	-0.845082
ILTHSELAPLR	1249.72	1	29	R	A	-3.23149
ILTSDIFQGCNR	712.355	2	53	R	L	1.79915
ILVGNEGCTYPSVK	768.89	2	43	R	C	0.202233
IMELQDILSK	595.328	2	57	K	T	-0.684331
IMQWQDIK	575.349	2	36	R	T	-2.03869
IMQWQDVK	1047.53	1	33	R	T	-1.67906
IMSMIDEAK	563.323	2	27	K	K	-3.96728
IMSMIDEAKK	425.279	3	32	K	K	0.328853
INAWTAQSNSAK	645.823	2	59	K	E	-3.43929
INELLDSLPSDTR	754.92	2	32	K	L	-1.46601
INENTGSVSVTR	638.829	2	57	R	T	0.855807
INKECCHGDLLECADDR	702.299	3	32	K	A	-0.970777
INMAFGGTFR	557.279	2	40	K	R	-0.814169
INMFNPTLEAQYIR	855.439	2	84	K	L	1.23288
INNIAWTSK	523.786	2	39	K	S	0.716016
INTQWLLTSGTTEANAWK	1017.52	2	61	R	S	-2.63298
IPAQGGTNINK	556.806	2	56	K	A	-0.381094
IPATCEPIQSVYFFSGDK	1030	2	104	R	Y	-0.973707
IPCSQPPK	463.742	2	27	K	I	0.807195
IPEEEEQEDPYLNDR	938.415	2	33	K	C	-0.715892
IPLENLQIIR	604.872	2	33	R	G	-0.365575
IPLSQMTR	473.263	2	47	R	D	0.313236
IPNIEMSDLSFSK	740.87	2	37	K	D	-1.3946
IPPVNTNLENLYLQGNR	978.024	2	29	K	I	2.69097
IPSFQINFK	547.305	2	40	R	T	-0.0980148
IPSHAVVAR	981.612	1	41	R	N	-3.62816
IQALSGSLR	472.78	2	28	R	S	-0.0506694
IQASVATNSIASTTVPLENQ	692.709	3	35	K	-	0.479115
IQDWYDKK	590.324	2	31	K	G	-1.25916
IQEEGTGVEETGK	688.828	2	35	K	G	-3.52715
IQEEGTGVEETGKGLTK	628.713	3	27	K	I	0.589867
IQELVSGLK	529.875	2	47	K	E	2.47208
IQGLITNLAK	1142.81	1	42	K	K	-3.41035
IQNVVTSFAPQR	680.372	2	45	R	R	-1.77033
IQPSGGTNINEALLR	805.947	2	32	K	A	-1.04933
IQQIPNVR	484.288	2	30	R	R	-0.610231
IQSILSSGGK	989.562	1	45	R	R	-0.76839
IRLENEIQTYR	731.905	2	44	K	S	0.0498912
IRPVFPQQ	492.786	2	27	K	-	2.5772
ISCTIANR	467.743	2	54	R	C	0.324441
ISHELESSSSEVN	725.353	2	31	R	-	-2.99471
ISHSEEDCLSFK	758.384	2	36	K	V	-1.42757
ISIGGGSCAISGGYGSR	813.898	2	106	R	A	-1.09698
ISISTSGGSFR	556.291	2	39	R	N	-0.314768
ISLCHGNPSFSSETK	860.422	2	38	K	S	-2.89586
ISLCHGNPTFSSETK	867.428	2	62	K	S	-3.28611
ISLHWNQASK	395.212	3	27	R	K	0.38693
ISLTGSSNHGQVRANR	862.963	2	27	R	L	1.99734
ISPTLAGR	425.781	2	32	R	C	3.24483
ISQSPFQITTCK	705.358	2	45	R	H	-0.471743
ISSNLADFAFSLYR	820.447	2	72	K	E	-1.9062
ISSVLAGGSCR	553.783	2	81	R	A	-2.75708
ISVTRPLK	305.199	3	28	K	G	-1.38018
ISWLTNGVPVEIALDDPSR	1041.55	2	28	R	K	-0.740854
ISYGNDALMPSLTETK	906.505	2	51	R	T	-1.69943
ITCPPPPIPK	592.37	2	40	R	F	-1.90919
ITEALHSIK	506.295	2	29	K	T	-1.01256
ITGEEVEVR	516.272	2	37	R	D	-0.535392
ITNIPDEYFNR	691.339	2	37	K	F	-3.44127
ITNNNLNDSQR	644.815	2	37	K	T	-1.64108
ITQVLHFTK	384.253	3	35	K	D	1.07156
ITVNYPPYISK	647.855	2	35	K	A	-1.57824
ITVVDAIHEIPVK	502.668	3	37	K	K	1.91732
ITWSNPPAQGAR	663.35	2	29	R	I	-1.20046
ITYGETGGNSPVQEFTVPGSK	1084.53	2	32	R	S	-0.383806
IVAALSIAK	443.292	2	34	K	Y	-0.197485
IVATTLSNPELFK	744.938	2	85	R	E	-1.15443
IVDCGVPAVLK	585.832	2	56	K	H	1.23633
IVEGWDAEK	523.761	2	34	R	G	-0.831041
IVESYQIR	504.279	2	27	K	Y	-0.277589
IVSGAAEPDQEYYFGQVVR	1078.54	2	133	R	F	-3.10201
IVSLLAGFGETAQK	717.404	2	37	K	H	0.320867
IVVVTAGVR	457.296	2	51	K	Q	1.43001
IVVYNQPYTDYGK	808.421	2	53	K	T	-1.69765
IYHSHVDAPK	413.587	3	27	R	D	0.184068
IYITGSTFR	529.287	2	42	R	S	-0.78979
IYQGTEADSIFSGFLIFPSA	733.719	3	50	R	-	-1.4991
IYSQSGENIEFMCKPGYR	727.004	3	31	K	K	0.853742
KAAFDVCK	469.742	2	51	K	R	0.953072
KAEGISEFYDYDVALIK	682.368	3	45	K	L	2.04947
KAETNMAFSPFSIASLLTQVLLGAGDSTK	999.858	3	34	K	S	-1.54557
KAMLFWEPEQPQIFRPPLSSSR	901.464	3	31	K	R	2.28617
KATEEDVLEQK	693.413	2	65	K	V	-3.51983
KATSQVVAGTK	599.43	2	38	K	Y	-2.20855
KATVLYQGQR	618.406	2	27	K	V	-2.75636
KAVIQHFQEK	409.9	3	31	K	V	-0.0581964
KCSYTEEAQCIDGTIEIPK	776.05	3	41	K	C	1.80445
KDGAETLYSFK	683.932	2	35	K	Y	-2.15938
KDPEGLFLQDNIIAEFSVDEK	803.074	3	37	K	G	2.05025
KDPTIETTEFSDFDLLDALS	1157.07	2	38	R	-	-3.04347
KELEEQLGPVAEETR	864.445	2	39	K	A	0.257233
KFPSSTFEQVSQLVK	611.72	3	35	R	E	-0.197191
KGAVSPVGVQPILNK	753.953	2	35	K	H	-1.1801
KGHQLQLDYFGACK	832.914	2	55	K	S	-0.0995216
KGSPDQPLALPLPEQVQEQVQEQVQPKPLES	1146.27	3	34	K	-	-1.28784
KGTDFQLNQLQGK	793.007	2	63	K	K	-2.22502
KGTGFQLNQLQGK	709.892	2	36	K	K	0.893662
KGYTQQLAFK	646.439	2	44	K	Q	-1.05571
KIFQQAVK	529.38	2	27	R	D	-0.414304
KIFSQQADLSR	674.882	2	37	R	I	-2.4265
KIPNIEMSDLSFSK	536.948	3	60	K	D	-1.60512
KLFDELVVDK	603.342	2	53	R	D	-0.814674
KLINDYVSK	1163.7	1	28	K	Q	-3.61359
KLTDEYDSTK	654.403	2	30	R	S	-2.32981
KLTPGEVYNLATCSSK	884.453	2	55	R	A	1.40936
KLVVLPFPGK	549.358	2	63	K	E	-0.835211
KNPLSCYR	519.264	2	34	R	H	0.822235
KPDLSPELR	559.855	2	29	K	K	-1.6935
KPPHGVVPR	329.535	3	29	R	D	-0.10878
KPVDQYEDCYLAR	828.886	2	45	R	I	-2.27251
KPVTEFATCHLAQAPNHVVVSR	1231.14	2	98	K	K	-1.55345
KPVTITVR	955.592	1	34	R	A	-2.3475
KQLAAGSIADCLAK	771.478	2	40	K	C	-0.822825
KQLVAGINYYLDVEMGR	985.013	2	34	R	T	-2.79472
KQQEEEEEEER	731.817	2	27	R	L	-2.26759
KQTALAELVK	403.635	3	49	K	H	-3.51543
KQVLESFQVK	603.348	2	43	K	S	-0.565641
KQVLTSEK	466.774	2	37	K	T	0.340661
KSCHTGLGR	339.175	3	27	K	S	-0.806556
KSDVTETVVTGTQLSQLIEGLDR	830.442	3	35	R	G	0.884469
KTADGSWEPFASGK	782.904	2	55	K	T	-1.74999
KTEEDLCVGCFQPIPMDSSDLKPVLK	1045.53	3	51	K	H	-1.7371
KTGDLYAVK	497.781	2	39	K	V	-2.53514
KTLAEEEAR	523.779	2	29	R	Q	2.07694
KTSYQDCIK	571.778	2	34	K	A	-1.61413
KVADALAK	899.591	1	29	K	A	-3.51742
KVAVPGECCEK	426.206	3	40	K	W	0.466434
KVESALIKPINPR	732.949	2	54	R	L	0.850047
KVFSQQADLSR	675.92	2	39	K	I	-1.50151
KVINAFDDGLK	664.452	2	35	K	H	-1.97393
KVINAFNDGLK	406.899	3	32	K	H	-0.95884
KVINDYVEK	608.418	2	52	K	G	-2.10724
KVLEPMPTTAEISTSGAVLK	1036.57	2	89	R	I	-1.58798
KVLMDGVRPSSPEALVGK	942.024	2	60	R	S	-2.30821
KVLPAGGPAVACVR	697.902	2	64	K	K	1.26105
KVPEQPPVLPQLDSQHL	642.355	3	44	K	-	0.727041
KVTGIITQGAR	572.347	2	52	K	D	2.17825
KVTVTNPDTGR	594.323	2	38	K	Y	0.275029
KYEATLEK	539.347	2	31	K	C	-3.8787
KYEPFSPVPGGK	695.392	2	33	K	I	-1.89709
KYPLALFNDQTLK	775.933	2	64	K	A	-0.214088
LAAAVSNFGYDLYR	780.394	2	42	K	L	-3.56873
LAACGPPPDAPCAELVR	911.452	2	60	R	E	-3.32171
LAALFPDLFCR	661.851	2	58	R	E	0.316708
LACCVVGTSNSEAWESQTK	1063.98	2	66	R	E	0.678885
LACGVIGIAQ	1029.58	1	41	R	-	-2.60795
LADLPGNYITK	638.906	2	34	R	V	-2.95862
LAELEEALQK	600.347	2	34	K	A	0.149438
LAFIEDLCGPR	645.831	2	65	K	R	2.99391
LAKEVQAAQAR	395.563	3	34	R	L	-0.39835
LALDLEIATYR	639.358	2	68	K	T	-1.11102
LALDNVRPATVGGDHSTAR	650.677	3	70	R	S	-0.0688431
LANMEAEINTLK	705.91	2	71	K	S	2.53486
LAPLAEGVQEK	609.879	2	38	R	L	-1.84309
LAQAPGLR	413.251	2	35	K	A	0.329278
LAQASCSNYDTPR	741.836	2	37	R	W	0.549891
LAQEDPDYGLR	656.854	2	37	R	D	3.55547
LAQILAAR	446.31	2	27	K	E	-2.66871
LAQKVPTANLEDVLPLAEDLTEILSR	974.244	3	101	K	C	-0.446794
LAQYRSEVQAMLGQSTEELR	789.727	3	39	R	A	0.488687
LASAYGATELQGYCGR	858.905	2	50	K	L	0.787313
LASIFSGTGTDPAVSTK	826.43	2	73	R	S	-0.360702
LASYLDKVQALEEANNDLENK	821.1	3	76	R	I	-1.04137
LATLCAQLSAR	602.331	2	35	R	A	1.82223
LATLGGSQALGLDR	702.412	2	78	R	E	-1.02425
LAVEALSSLDGDLSGR	801.92	2	64	K	Y	-1.02784
LAVGSEFEFGAK	655.855	2	47	R	V	1.48793
LCAIPKLR	324.2	3	42	K	D	-0.962829
LCGTVLGGPK	529.307	2	36	K	L	-1.71459
LCLISTFLEDGIR	768.912	2	28	R	M	3.96779
LCMAALSHQPQEFPAYVEPTNDEICEAFR	1151.2	3	84	K	K	1.05257
LCQLCSGK	515.285	2	35	R	G	-3.25778
LCSTSPPAR	494.747	2	30	R	Q	-0.557314
LCTPLLPK	499.31	2	28	R	Y	-0.451214
LCTPYMDTTGYGNLR	881.4	2	36	K	F	-1.2566
LCVLHEKTPVSEK	824.526	2	41	R	V	-1.39943
LDALQEGDSGTYR	712.836	2	31	R	C	0.0345843
LDAQASFLSK	540.29	2	61	R	E	-1.14837
LDFTGNLIEDIEDGTFSK	1007.49	2	92	R	L	-0.23112
LDGNPLTQSSLPPDMYECLR	1153.54	2	67	R	V	-1.31823
LDGPEEVECTK	638.788	2	53	K	T	-3.00854
LDIDSAPITAR	604.354	2	36	R	N	-2.87596
LDQCYCER	572.232	2	56	R	T	0.0534851
LDVLAQEVALLK	656.397	2	95	R	E	-0.944339
LDVPQNLMFGK	631.334	2	53	R	W	-0.669699
LEAGDHPVELLAR	473.924	3	32	R	D	-0.721168
LEATITEFA	1030.58	1	39	K	-	-0.510122
LEDLTTPYVR	603.822	2	57	K	D	0.978508
LEDQFQNR	525.254	2	30	R	A	-1.0083
LEEDYPQFSSPK	752.397	2	67	R	-	-0.57843
LEEEIDSLAR	587.801	2	47	R	E	0.0787687
LEEPYLTK	496.768	2	52	K	F	-0.858665
LEEVGNQAR	1047.57	1	50	R	D	-2.77389
LEGNPIALGK	506.295	2	33	R	H	0.0222221
LEGQMGEDGNSIK	729.373	2	57	K	V	-3.23528
LEGSFLGGSEAGER	704.839	2	51	R	L	0.0812351
LEIANVQYR	553.303	2	64	R	C	-0.569411
LELSQNQNVK	586.817	2	30	K	L	-0.47314
LEPLGTELHK	403.599	3	41	K	N	0.56363
LESEETFILEAHDAQGDVPVTVTVQDFLK	1077.54	3	40	R	K	-1.37573
LESLQLVNMNNIENYVDNK	1125.56	2	64	R	V	-0.996873
LFDEINPETK	635.364	2	49	K	L	0.0373791
LFDELVVDK	571.352	2	44	K	D	-0.514002
LFDMSAFMAGPGNAK	778.866	2	52	R	K	0.306274
LFDSDPITVVLPEEVSK	944.5	2	51	K	D	-2.19231
LFDSDPITVVLPEEVSKDNPK	817.481	3	34	K	F	-3.40476
LFGAKPVK	430.274	2	40	K	L	-0.321855
LFPAPPEK	898.506	1	32	K	S	2.41726
LFPGQQYLYVLR	764.945	2	37	K	A	0.148823
LFQEEFPGIPYPPDAAVECHR	824.724	3	52	K	G	-3.82046
LFQEPLMLQIPK	728.914	2	44	R	T	-1.31322
LGADMEDLR	536.278	2	30	R	N	-2.91693
LGADMEDLRNR	441.233	3	33	R	L	2.61109
LGAEVYHTLK	565.814	2	35	R	G	0.567834
LGASPLHVDLATLK	717.919	2	74	K	E	-1.61281
LGCSLNQNSVPDIR	786.893	2	44	K	G	-1.05187
LGDGLVGSR	453.272	2	29	R	Q	-0.177096
LGDSMANYPQGLDDK	812.372	2	40	K	T	2.233
LGEHNIDVLEGNEQFINAAK	1106.05	2	41	R	I	-1.33367
LGERPPALLGSQGLR	521.97	3	38	K	G	-0.790668
LGESCINTVGSFR	736.379	2	54	R	C	-0.938023
LGEYGFQNAILVR	740.399	2	44	K	Y	-3.61749
LGEYGFQNAVLVR	1493.81	1	82	K	Y	-3.41896
LGFSEVELVQMVVDGVK	616.998	3	32	R	L	0.730394
LGGEEVSVACK	574.783	2	87	R	L	-3.53894
LGLLVDTVGPR	570.342	2	52	R	L	-0.93205
LGLQDLFQSPDLR	767.431	2	47	K	G	-2.43201
LGMETSAWQEIR	710.848	2	70	R	H	0.0495202
LGMLIELITQSWYSR	621.347	3	33	K	Y	-2.29921
LGNINTYADDLQNK	789.89	2	80	K	L	-2.46199
LGNQDLGDHATLK	482.611	3	45	K	R	-1.61453
LGPLVEQGR	1004.63	1	37	R	Q	-3.2595
LGQYRNEVNTMLGQSTEELR	796.071	3	48	R	S	-0.110032
LGQYSSPDTK	576.3	2	33	K	R	-1.54222
LGSDMEDLR	518.242	2	33	R	N	-0.631161
LGTAISEEIEFIVPGVPK	950.026	2	32	R	F	-1.34964
LGTSLSSGYVR	570.306	2	36	K	V	-0.952595
LGVRPSQGGEAPR	441.909	3	46	K	E	0.46519
LHLDYIGPCK	608.314	2	29	K	Y	1.34489
LHVDPENFR	581.823	2	35	K	L	0.487325
LIAELGSTSITSLGFR	832.964	2	35	R	D	-0.725224
LIAPVADDETAVPNNK	870.009	2	77	K	I	-0.901418
LICEATNFSPK	668.353	2	34	R	Q	-0.391047
LIDQYGTHYLQSGSLGGEYR	762.379	3	55	R	V	-0.775588
LINDYVSK	512.336	2	41	K	Q	-1.37772
LINTWVAENTNHK	798.429	2	76	K	I	-2.41572
LIQDVWGIEGPIDAAFTR	667.687	3	56	K	I	0.24475
LISDFPEATSHK	467.586	3	35	K	C	0.414661
LITQGESCLK	606.856	2	57	R	A	-3.35707
LIVYTILPNEELIADVQK	1072.16	2	75	K	F	-3.29582
LIVYTILPNEELIADVQKFDIEK	929.867	3	45	K	C	1.52565
LIYQVSNLGSGVPDR	809.434	2	35	R	F	1.0602
LIYSTSTLESGVPSR	823.461	2	90	R	F	-2.38603
LKDDEVAQLR	417.59	3	57	K	K	-0.807896
LKDEDLGFL	553.308	2	29	K	-	-3.972
LKDSFLADVK	411.273	3	37	K	Q	0.0341627
LKEAQLPVIENK	745.521	2	57	R	V	0.274402
LKGEEVAFWTELLAK	867.476	2	102	K	N	-1.736
LKQPFVESLGPFTPAIFPR	715.401	3	52	R	S	-1.12125
LKYENEVALR	436.281	3	35	R	Q	0.104423
LLADMLSTGK	524.788	2	61	K	E	-1.21359
LLAGDHPIELLLR	730.435	2	35	R	D	-0.680669
LLALSGPGGGR	515.323	2	28	R	G	3.43357
LLAPGNYK	466.284	2	28	R	L	-1.04866
LLAVPAANTVR	562.843	2	33	K	F	-0.159455
LLDVAELGTL	1075.66	1	59	R	-	-0.299706
LLEACTFHK	1190.72	1	37	R	S	-3.76101
LLEACTFHKS	639.378	2	49	R	-	-0.524904
LLEGEDAHLSSSQFSSGSQSSR	779.705	3	60	R	D	0.379448
LLEGEECR	503.237	2	30	K	M	-0.812838
LLEGEEER	487.743	2	52	K	L	-0.11075
LLESGGGLVQPGGSLR	786.456	2	50	K	L	-3.1278
LLESGGGLVQPGGSMR	793.421	2	68	K	L	-2.11574
LLESGGGLVQSGASLR	790.463	2	136	K	L	-1.18111
LLFEELAR	513.823	2	33	R	A	0.106832
LLGAPQEADASEEGVQR	903.472	2	74	R	A	-3.82671
LLIYDGSTLQSGIPSR	860.466	2	45	K	F	-1.51228
LLIYGASNLESGVPAR	830.457	2	43	K	F	-0.823526
LLIYGASNR	503.787	2	41	K	Y	-1.40695
LLIYNTNNLQTGIPSR	908.999	2	75	K	F	-0.488733
LLLFSPSVVNLGTPLSVGVQLLDAPAGQEVK	1075.97	3	59	R	G	-1.42292
LLLHCEGR	499.267	2	46	K	G	0.596675
LLLPPAQIGSASSK	723.463	2	32	K	T	-1.60717
LLLSAAVSAGK	547.376	2	40	K	V	-1.11062
LLNLGLITESQAHTLEDEVAEALQK	1368.23	2	39	K	L	1.58148
LLNSCEYK	549.822	2	44	R	G	-3.94114
LLNYVDWIK	582.327	2	45	K	K	0.261035
LLPEGDDESSAAVK	715.853	2	27	R	L	-2.25487
LLQQGLAQVEAGR	691.89	2	69	R	R	-2.17623
LLQSGAALVKPGASVK	769.966	2	70	K	M	-1.63708
LLRDYQELMNTK	790.43	2	46	R	L	0.989949
LLSATDTLDEAER	717.357	2	69	K	Q	-2.95791
LLSGEDVGQDEGATR	789.903	2	67	R	A	2.64688
LLSTLCSADVCQCAEGK	984.467	2	79	K	C	-0.956876
LLTVWLPDSLTTWEIHGVSLSK	853.83	3	87	K	S	2.30676
LLVQVLDAQEDT	686.371	2	42	K	-	-0.560458
LLVSAGSLYPAVAK	694.91	2	36	R	L	-1.08102
LLVVYPWTQR	651.883	2	40	R	Y	-1.50707
LLWESGSLLR	605.372	2	38	R	S	-1.42101
LMKMESLTSDR	671.822	2	29	K	S	0.785124
LMMLQSCSGPTCR	770.841	2	58	R	T	-0.483508
LMQLNLCNNR	638.318	2	51	K	L	-0.650026
LMQSSQSTSK	548.768	2	38	R	L	-1.47517
LNCEDIDECR	662.269	2	29	R	T	0.687368
LNDLEDALQQAK	711.406	2	36	K	E	-0.734047
LNDLEDALQQAKEDLAR	672.054	3	49	K	L	3.91741
LNDLEEALQQAK	722.437	2	43	K	E	2.53236
LNELEQKR	515.287	2	29	K	L	-1.97221
LNIPVNQVNPR	632.362	2	48	R	D	0.0686847
LNMHMNVQNGK	643.31	2	27	K	W	-1.84717
LNPENLELESTWETNIR	1043.53	2	103	K	K	1.97763
LNQISYEDHK	655.86	2	35	K	L	-2.85417
LNVDDADSTK	539.255	2	55	R	N	-2.25443
LPCHENQECPR	720.312	2	28	R	L	0.864763
LPCVEDYLSAILNR	849.967	2	52	R	L	-3.15116
LPEEGGSSR	466.228	2	36	R	A	0.156479
LPEGTTYEEYLGAEYLQAVGNIR	862.76	3	28	K	K	-3.99429
LPEGTTYEEYLGAEYLQAVGNIRK	926.83	3	27	K	C	-3.75407
LPEVDDPAAYK	609.307	2	44	R	E	0.642729
LPFLDIAPLDIGGTNQEFR	1072.58	2	83	R	V	-1.84083
LPIIDVAPLDIGAPDQEFGMDIGPACFV	1002.85	3	39	R	-	-1.93333
LPNTELVK	955.543	1	40	K	E	-1.31144
LPPLALLK	936.742	1	35	K	L	-1.20131
LPQTATCK	459.739	2	30	R	Q	-0.646378
LPSDVVEESAR	619.344	2	43	K	A	-2.76586
LPSEGPQPAHVVVGDVLQAGDVDK	831.131	3	88	R	T	3.37045
LPSSEEEESLDINIEGAK	1016.55	2	106	R	H	-2.73903
LPTGYYFGASAGTGDLSDNHDLISIK	904.775	3	54	R	L	-1.6362
LPVDEEAFVIDFKPR	592.316	3	31	R	A	-2.28174
LPVGQALPK	461.79	2	53	K	A	0.961211
LPVLLEGSFR	565.831	2	48	R	E	-1.36198
LPYCYGVLELLDLCPNDTR	780.384	3	38	R	C	-3.52296
LPYTASSGLMAPR	682.355	2	79	R	E	-1.242
LQAANAEDIK	536.785	2	60	K	S	-0.313945
LQACCDKPVLQK	519.307	3	29	K	S	-3.23617
LQAEIFQAR	556.333	2	45	R	I	-3.4184
LQAISSPR	436.253	2	49	K	C	-1.25887
LQDEGVYECR	634.782	2	56	R	V	-0.714054
LQDGVPSR	436.235	2	32	R	F	-0.595876
LQDQSNIQR	567.311	2	28	K	T	-1.6638
LQDVFLLPDPSGQWR	885.963	2	49	R	D	0.0623196
LQEHLRPYATDLQAQINAQTQDMK	938.137	3	63	K	R	-3.40264
LQELSPGLLAPVPR	745.44	2	97	R	L	-1.45928
LQEQLGPVTQEFWANLEK	1065.55	2	66	R	E	-2.19504
LQLQTDSEALVALGAVDTALYAVGGR	888.486	3	44	K	S	-3.32369
LQNLDGTCADSYSFVFSR	1056.5	2	74	R	D	-3.13769
LQPLDFKENPEQSR	588.996	3	38	K	V	0.623533
LQQEDGISFEYHR	541.258	3	45	R	Y	-0.020885
LQQTSCLK	489.258	2	56	K	K	0.0318872
LQSIGTENTEENR	745.857	2	27	R	R	-1.14416
LQSLFESPDFSK	735.422	2	43	K	I	-1.0375
LQSVMSAVSAGR	603.318	2	49	K	C	-2.13257
LQTEGDGIYTLNSEK	862.439	2	56	K	Q	-2.71235
LQVLAEFQEK	634.885	2	34	R	A	-1.1018
LRDNYGELADCCAK	874.926	2	39	K	Q	-3.06002
LRDQGPDVLLAK	466.308	3	42	K	V	-1.01374
LRSEIDNVK	537.301	2	36	R	K	-1.15494
LRVDPVNFK	384.582	3	33	K	F	-1.22323
LSEQETEAAEK	617.793	2	36	K	S	-1.23645
LSFQEFLK	506.279	2	35	K	C	0.197558
LSFVNVDSHFR	440.894	3	37	K	Q	-1.35781
LSGALSEDPQFPK	694.856	2	52	R	V	-0.00756462
LSGNILSYTFQVK	735.403	2	40	R	I	-0.576693
LSIEDFTAYGGVFGNK	859.425	2	87	K	Q	-0.968091
LSISGTYNLK	1159.72	1	47	K	T	-3.98674
LSISTDYSLEEVLPELGIR	1067.57	2	70	R	D	-0.077815
LSLLEELTLAENQLLR	628.366	3	36	K	L	-1.99367
LSLPEIHEGFR	442.58	3	48	K	S	2.05068
LSPIYNLIPLTMK	783.992	2	51	K	D	-3.25144
LSPQSIYNLLPQK	786.997	2	34	K	A	-2.98317
LSQELDFVSHNVR	772.398	2	77	K	T	0.680002
LSQETEALGR	552.286	2	47	R	S	-3.39773
LSQLSVSDVTTSSLR	796.928	2	76	R	L	-0.415426
LSQPEDQAEINTGSALFIDK	1088.54	2	51	R	E	-1.98926
LSQPEDQAEINTGSALFIDKEQPILSEFQEK	1204.99	3	91	R	T	-1.94842
LSQPEDQVEINTGSALFIDK	1130.59	2	115	R	E	-0.907559
LSQPEDQVEINTGSALFIDKEQPILSEFQEK	1178.26	3	47	R	T	-2.03893
LSQPGDQVK	522.338	2	58	R	I	-1.21189
LSQQLDGR	472.762	2	47	K	G	-0.890988
LSRPATITDNVIPACLPSPNYVVADR	947.165	3	32	K	T	-0.0917734
LSSEQLNPSIYVGLR	838.455	2	33	R	L	-0.102856
LSSGNDFVLLR	624.852	2	71	K	L	0.149425
LSSLALSR	423.756	2	28	K	E	-0.460776
LSSMQAGTK	461.737	2	55	R	E	0.33203
LSSPATLNSR	541.32	2	39	K	V	-3.83598
LSSYLSQTK	513.777	2	28	R	K	-0.589303
LSTANTYSYQK	638.315	2	33	R	V	0.386086
LSTISDKAR	495.784	2	27	K	V	3.77153
LSTLLGAEANLGK	1358.88	1	83	K	M	-2.7221
LSVDTDSWMR	619.298	2	57	K	G	-1.03167
LSVNTPNNR	521.783	2	44	K	Q	-2.17093
LSYEGDVTNSLQDMK	850.396	2	27	K	L	-0.448498
LTAEVENAK	487.761	2	55	R	C	-0.932526
LTAQPAPSPEDLALSMGTIK	704.742	3	48	R	W	-2.53859
LTAQSAPSPK	500.277	2	53	R	D	-0.577352
LTASAPGYLAITK	681.406	2	31	K	K	-1.19614
LTDEYDSTK	536.246	2	46	K	S	0.500588
LTGPAAVELK	531.853	2	33	R	R	0.214662
LTGSSGFVTDGPGNYK	836.46	2	45	R	Y	-2.523
LTIYNANIEDAGIYR	863.445	2	36	R	C	0.734752
LTLPQLEIR	541.831	2	40	R	G	-1.88341
LTPGEVYNLATCSSK	820.403	2	53	K	A	-0.851697
LTPLEQYEQK	656.883	2	40	K	V	-1.10595
LTPLYELVK	566.356	2	29	R	E	0.66438
LTQQYNELLHSLQSK	601.319	3	36	R	M	-1.12192
LTQYDIVIK	582.893	2	34	R	V	0.799293
LTTIELSDDFDEYIMTIEQVIK	902.152	3	42	K	S	-2.35069
LTVQAPPSR	502.815	2	38	K	G	-3.14479
LTVTAYDCGK	596.33	2	33	K	K	-1.87366
LVALNPDK	463.29	2	47	R	N	-1.09329
LVAYYTLIGANGQR	769.92	2	82	R	E	-0.321233
LVDIKGDPIPNEQVFIK	1017.16	2	44	R	A	-1.26485
LVDIKGDPIPNEQVLIK	667.106	3	39	R	A	-1.64002
LVEGQTHISISR	670.37	2	50	K	D	-1.26894
LVESGGGLVQPGR	650.876	2	34	K	S	-3.3518
LVETHATR	309.506	3	31	R	V	-1.37227
LVEYGGGLVQPGASLR	826.48	2	54	K	L	-2.02422
LVLATEKLEAEDR	771.941	2	97	K	Q	-1.64906
LVLEPNDADIALLK	790.468	2	94	K	L	-3.24707
LVLLNAVYLSAK	680.43	2	38	R	W	-0.685415
LVLYAILPNGEVVGDTAK	968.583	2	80	R	Y	-1.53607
LVNGASASEGR	530.773	2	31	R	V	1.03797
LVNIAVDER	528.806	2	37	R	S	-1.25032
LVNIFSGMPLK	609.85	2	63	K	Y	1.62168
LVQAFQFTDK	634.897	2	36	R	H	2.71654
LVQEVTDFAK	1221.76	1	48	K	T	-3.34412
LVQVQETK	500.803	2	39	R	E	-3.06527
LVSEDPINDGEWHR	565.611	3	54	R	V	1.56911
LVSLSAQNLVDCSTEEK	983.041	2	131	K	Y	-2.34954
LVSLSAQNLVDCSTEEKYGNK	821.795	3	40	K	G	-2.67996
LVSYPYDMAR	607.796	2	35	R	T	-2.00836
LVVLPFPGK	513.34	2	35	K	E	-1.42577
LVVSQLNPYTLR	701.906	2	40	R	F	-0.301947
LWAYLTIEQLLEK	842.515	2	70	R	R	2.35182
LWAYLTIQELLAK	813.512	2	78	R	R	2.1645
LYGTNEEEWR	662.811	2	34	R	R	-1.92113
LYIDETVNDNIPLNLR	967.532	2	76	K	V	-1.1506
LYLGHSYVTAIR	710.9	2	51	R	N	-1.54222
LYLVGGAQGR	517.293	2	27	K	R	0.0116198
LYTDDEDDVYK	688.299	2	62	K	T	0.725365
LYTLVLTDPDAPSR	794.935	2	67	K	K	2.62463
MAPRTLLLLLAAALAR	579.361	3	27	-	T	2.10386
MASGAANVVGPK	579.317	2	71	K	I	-3.18729
MATTTIQSK	522.811	2	53	R	L	-2.44932
MCASSCDFVK	602.743	2	27	K	R	-0.555622
MDELEGQLLAK	623.821	2	66	K	V	-0.0300489
MDGQLVEK	460.231	2	46	K	L	-0.359978
MDGSDIVTCVNTK	756.402	2	32	R	W	-2.35244
MDQCESSTR	557.217	2	70	R	R	-2.41428
MDSTANEVEAVK	647.303	2	38	K	V	-0.97436
MEEQTQQIR	599.817	2	39	K	L	-3.38849
MENEFTYEDYQR	833.838	2	28	-	T	-0.553667
MFAAFPTTK	1085.66	1	51	R	T	-3.21234
MFTTAPENVDKEDEDFQESNK	861.438	3	49	R	M	-0.729278
MGEQEPVQQLGAVGR	817.935	2	65	K	E	-2.1817
MGYVSGWGR	524.774	2	59	R	N	-2.40212
MHSLSYYLK	381.195	3	33	R	Y	0.395835
MHVLQCQGR	582.81	2	38	K	N	-3.52735
MIYGATNLAAGVPSR	760.899	2	29	R	F	1.52449
MLFNQQELFGR	691.847	2	40	R	N	-0.823138
MLIYTILPDGEVIADSVK	1025.11	2	41	K	F	-1.77249
MLQVALELVKK	636.394	2	37	R	E	1.95989
MLSGFIPLKPTVK	715.926	2	31	K	K	-0.0271537
MMLWPRMALENR	527.254	3	27	R	L	-3.59686
MNEVEQVLSPGMLLR	876.484	2	86	K	W	0.224432
MNLPLEGVSTDSTLFFNTYVHFQGK	949.134	3	29	K	M	-0.876957
MNLYGIHSGQR	425.88	3	32	K	V	0.0906741
MNNGDVDLTNDR	682.299	2	70	R	Y	0.307287
MPMGLSTGAISDSQIK	818.408	2	58	K	A	0.0740027
MPNASPEELADMVAK	845.954	2	48	K	H	-1.75351
MQEDLVTLAK	574.304	2	63	K	T	-1.36124
MQHLEQTLTK	650.895	2	51	K	D	-3.09047
MQPHLDEFQEK	489.26	3	43	K	W	3.35537
MQQVEASLQPETLK	837.492	2	53	R	K	-0.655982
MQQVEASLQPETLKK	865.462	2	67	R	W	0.0238721
MQQVEASLQPETLR	841.448	2	83	K	R	-2.72125
MQQVEASLQPETLRR	909.495	2	40	K	W	-1.29558
MQQVESSLQPETLK	841.463	2	82	K	K	-3.31607
MQQVESSLQPETLKK	935.571	2	78	K	W	-2.4375
MQSFSEVELNNMK	778.858	2	71	R	L	0.44778
MQTTIQDNVENLQSSMVPFANELK	1369.16	2	69	R	E	-0.522483
MQTTIQDNVENLQSSMVPFANELKEK	998.822	3	42	R	F	-1.24775
MRDVILFEK	575.818	2	30	R	R	-0.0168027
MRPSTDTLTVTVENSHGLR	705.362	3	89	K	V	1.84464
MSCTCLGNGK	564.236	2	39	R	G	0.356251
MSENVPLPETHQFGEGVSSPK	757.363	3	27	R	T	-1.05425
MSGECAPNVSVSVSTSHTTISGGGSR	855.725	3	27	R	G	-2.75888
MSNLASGVPDR	591.819	2	33	R	F	-3.97873
MSPVPDLVPGSFK	687.36	2	32	K	S	-1.25265
MSQRFPNAEFAEITK	921.011	2	38	R	L	-3.21317
MVEEILKYEALLLTHESSIR	816.148	3	75	K	Y	2.86988
MVEEVDGR	467.719	2	28	K	A	1.24851
MVSGFIPLKPTVK	708.917	2	39	K	M	-0.799578
MVSGFIPVKPSVK	499.677	3	29	K	K	-0.454531
MVTTECPQFVQNK	819.403	2	65	K	N	-2.41577
MVVLLCNLKPAK	693.404	2	34	R	M	-1.84819
MYYSGVDLTK	1176.56	1	32	K	D	-2.12275
NACGIPCSALLQDDITQAIQCAK	1274.1	2	75	K	R	-2.47749
NAEELQTK	466.738	2	32	K	V	0.0667526
NALFCLDTAWK	705.909	2	55	R	S	3.42801
NALFCLETAWASISNSQESHVYTK	940.811	3	55	R	A	3.69205
NALGAVHHTISVTVK	773.94	2	37	K	A	1.74768
NANTFISPQQR	652.341	2	67	R	W	-1.47585
NAPPEPVPPPR	585.817	2	33	K	A	-0.356092
NAPTPQEFK	544.292	2	29	K	E	-0.324387
NCELDATCSIK	655.788	2	32	R	N	-1.82038
NCPLSAEESTR	632.284	2	40	K	K	-2.74011
NDEAEYVCIAENK	777.842	2	43	K	A	1.77563
NDFEQGSQGQEGDSNAEGEDK	1120.94	2	48	K	A	-0.674679
NDLVSATK	452.26	2	30	R	T	-2.30388
NDNDNIFLSPLSISTAFAMTK	1186.14	2	84	K	L	-3.9719
NECFLQHK	1139.61	1	39	R	D	-2.98478
NEDVLDTESSGR	661.298	2	61	K	L	0.871332
NEMNKDLENVK	721.435	2	39	R	Q	-1.63454
NEMTLGNAKSSESGGTGR	927.421	2	39	K	R	2.69067
NEVNTMLGQSTEELR	882.923	2	93	R	S	-3.33427
NFSETKQEK	597.821	2	32	K	I	0.844983
NFYNVDISYLK	688.349	2	45	R	K	1.24162
NGDGKEDLIWEILK	580.03	3	49	R	V	-2.3009
NGDRGETGPAGPAGPIGPAGAR	658.998	3	43	K	G	2.18484
NGDVVIPSDYFK	677.337	2	38	K	I	-1.72857
NGELEQDYK	548.251	2	38	R	N	-0.131224
NGLEEEFK	483.232	2	29	R	D	-0.150441
NGPVEGAFTVFSDFLTYK	686.034	3	31	K	S	-2.83906
NGVNVISGPIFDYNYDGLR	1071.04	2	91	R	D	-2.97925
NHCGIASYCSYPEI	849.866	2	44	K	-	-2.27591
NHNAFLASLTSQK	715.873	2	33	R	K	-0.556064
NHPDSELESTANR	735.333	2	28	R	H	-2.31155
NHPTLIEYHTK	708.909	2	32	K	A	0.310719
NILMQLYEPNPK	730.385	2	54	K	H	0.225606
NIPVDSPELK	592.376	2	37	K	E	-2.05091
NIVYACNEGYSLVGDPVAR	1063.02	2	117	K	C	-2.363
NKLEELNK	987.546	1	29	K	R	-1.32233
NKLNDLEDALQQAK	570.026	3	42	K	E	2.73977
NKLNDLEEALQQAK	849.478	2	41	R	E	0.626661
NLAPLVEDVQSK	692.935	2	43	K	L	-1.23255
NLAQFPDTITGADTSSLVEVR	1135.61	2	81	R	G	-1.29692
NLCYANTINWK	698.838	2	33	R	K	0.631719
NLDLDSIIAEVK	701.442	2	69	R	A	-2.76329
NLDYVATSINEAVTK	819.422	2	103	K	F	-0.790833
NLEENYCR	563.252	2	27	K	N	-1.89242
NLEQPSSFTVK	625.326	2	28	K	V	2.08408
NLHPLNELFPLAYIEDPK	1090.09	2	66	K	M	-2.67297
NLHVSQVVHK	616.905	2	34	K	A	-1.89576
NLLSVAYK	979.678	1	52	R	N	-1.20892
NLLTPCFIQK	617.337	2	27	K	I	0.308279
NLNGSVEPR	493.256	2	31	K	K	-1.33149
NLQPAIVK	938.603	1	28	K	V	-2.98587
NLQPGSEYTVTLMAVK	908.013	2	44	R	G	-1.49154
NLQVLAEFQEK	659.854	2	78	K	T	0.214949
NLVKTNCELYEK	810	2	78	K	L	3.35311
NLVSDLSPDVK	593.819	2	43	K	M	-0.0512301
NMQDMVEDYR	672.78	2	46	K	N	-1.36143
NNHCGLATAASYPIVN	851.403	2	31	R	-	-2.00647
NNQNSIHVTPTFQVPFTDLQIPSYTLDLSEIK	1220.63	3	56	R	I	-0.413735
NNSLDITR	964.533	1	27	K	L	-0.690363
NNYHSEAFSVNFADSEEAK	1079.97	2	83	K	K	-1.60428
NNYHSEAFSVNFADSEEAKK	791.045	3	48	K	V	-0.679986
NPDGDVNGPWCYTMNPR	1010.94	2	63	R	K	0.840051
NPDGETAPWCYTTDSQLR	1069.98	2	83	R	W	-0.976579
NPDKNVVFSPLSISAALAILSLGAK	870.514	3	73	R	D	-0.939766
NPDKNVVFSPLSISAALAVVSLGAK	865.197	3	63	R	G	0.951046
NPDNDEQGPWCYTTDPDQR	1154.46	2	51	R	Y	-1.63719
NPDPSAQPQPQEQQDSPDNR	750	3	30	R	R	-0.221571
NPDSSTSGPWCYTTDPTVR	1070.96	2	43	R	R	-3.16046
NPFAFAPVLLNVAAR	800.454	2	98	R	F	-0.307104
NPFVLGANLNGGER	729.379	2	62	K	L	0.197555
NPIGKTEIVK	597.913	2	30	K	K	-0.746485
NPSTALDR	437.224	2	32	R	G	-1.01085
NPSVLLTLR	506.812	2	35	R	G	2.30187
NPTSGPCSPK	558.82	2	51	R	K	-1.13888
NPVTSVDAAFR	604.832	2	51	K	G	-1.73382
NPVTSVDAAFRGPDSVFLIK	735.768	3	29	K	E	0.748042
NPYLPPETITYLK	810.995	2	33	R	Y	-2.07065
NQLVEIEK	1044.69	1	28	K	V	-3.18967
NSCPPTAELLGSPGR	796.417	2	79	K	L	-3.30492
NSEPQDQGELFQGVDPR	958.441	2	41	R	A	-2.32592
NSFTCQVTHEGNTVEK	925.92	2	53	R	S	-1.44199
NSHSLFKVK	551.308	2	31	K	W	1.70958
NSIAELNSNINSVSETSSVTFQYLTLLK	1043.55	3	50	K	D	-2.15858
NSIAYLDEETGR	698.338	2	27	K	L	-1.04196
NSIAYMDQANGNVK	762.859	2	78	K	K	-1.0021
NSLCPSSSNSFTQLLK	891.94	2	38	R	E	1.56609
NSVAYMDQQTGNLK	816.93	2	84	K	K	-1.222
NSVAYMDQQTGNLKK	848.919	2	66	K	S	-1.47987
NSWGLHFGDQGYIR	825.396	2	45	K	M	1.12343
NSYPHFYDGSEIVVAGR	637.639	3	27	R	L	-0.676169
NTAPTSSPSITAPR	718.396	2	72	K	G	-3.81098
NTEPVMDSDGSFFMYSK	1021.98	2	82	K	L	-2.26866
NTEQTLQQVQER	737.369	2	60	K	M	0.694809
NTFAEVTGLSPGVTYLFK	972.508	2	44	R	V	-2.03213
NTGIICTIGPASR	694.371	2	66	R	S	-2.65239
NTLIIYLEK	1170.76	1	53	K	I	-0.364948
NTLPVLDSDESYFLYSK	1028.04	2	112	K	L	-2.46874
NTLYLEMNSLR	677.344	2	48	K	S	-1.76304
NTPPTMDTDGSYFLYSK	1004.97	2	49	K	L	-2.45542
NTQINNSWGPEER	786.876	2	45	R	S	0.0670143
NVAGFRGTVR	554.829	2	35	R	Y	-1.83663
NVCGALLK	437.744	2	34	R	F	-0.999536
NVDGTAFVIFGVQDEDK	959.507	2	103	K	K	-1.09385
NVDGTAFVIFGVQDEDKK	693.39	3	47	K	I	-1.20814
NVDKNDEAEYVCIAENK	1054.04	2	65	R	A	-2.96062
NVEDDIVFNTFR	734.857	2	49	R	M	-0.0064319
NVLEGSDEYLVCK	795.422	2	85	K	I	0.181254
NVLVTLYER	553.813	2	46	K	D	-0.817036
NVQDAIADAEQR	679.338	2	52	K	G	-0.895234
NVQDLLSSAAPK	621.838	2	31	R	A	0.252212
NVTELNEPLSNEER	836.416	2	79	K	N	-0.030642
NVVFSPLSISAALAILSLGAK	709.764	3	44	K	D	-2.78986
NVVFSPLSISAALAIVSLGAK	1061.16	2	116	K	G	-1.67601
NVVFSPLSISAALAVVSLGAK	1058.17	2	111	K	G	-3.77793
NVVFSPLSISAALTILSLGAK	725.131	3	50	K	D	-3.28606
NWETEITTQPDGGK	788.368	2	94	K	A	-0.264555
NWIEIPVPEDIGHALVQIR	733.736	3	32	K	T	0.8534
NWYISPNPK	1118.56	1	39	K	E	1.22659
NYAGVFMDAGLTFK	767.374	2	56	K	T	-0.774761
NYEYLKDELDLR	524.264	3	37	K	K	-0.594848
NYNPGDQSTDYGIFQINSR	1095	2	106	R	Y	-0.958512
NYSPYYNTIDDLKDQIVDLTVGNNK	1004.22	3	65	K	T	-1.29065
QADVPAAVTDAAATTPAAEDAAK	1078.03	2	78	K	A	0.187654
QAENEPPSALK	592.302	2	51	R	E	0.911471
QAEVSSIPEHLTNCVRPDVR	779.066	3	33	K	V	-1.18785
QAEVTFLGHPGK	642.34	2	64	R	L	-1.01794
QAFVFPGVSATAYVSLEAESK	1101.06	2	121	K	K	-2.39283
QAKEGPLLR	351.876	3	37	K	L	2.15887
QALNEHFQSILQTLEEQVSGER	852.76	3	40	R	Q	-1.09437
QALQTVCLK	566.87	2	39	K	G	-1.07872
QANCFNTNYLR	700.823	2	57	K	N	1.25955
QAQCGQDFQCR	717.325	2	58	R	E	-3.74183
QAQPEAVVK	969.539	1	27	R	A	2.24544
QAQQIVQPPSPVAVSQSKPGCFDNGK	923.134	3	41	R	H	1.46971
QAVDTTVNGVSIR	696.394	2	62	R	S	-0.0540834
QCANLQNAIADAEQR	865.42	2	97	K	G	0.392748
QCEDLGAFTETMVVFGCPN	1101.98	2	52	K	-	-3.67051
QCEDQDLENLR	724.326	2	50	R	L	-1.29282
QCLSSELLDACTFHK	603.615	3	27	R	H	-0.179656
QCQPTDTVCASVR	777.372	2	65	K	I	-1.8105
QDDGGAPILEYIVK	787.43	2	81	K	Y	0.636867
QDLGSPEGIALDHLGR	559.956	3	31	R	T	-1.53071
QDLNDNDAYSVFQSIGLK	1050.06	2	148	K	I	-3.37729
QDLPILVAK	498.809	2	28	R	D	1.73216
QEALELIK	500.309	2	39	R	K	-0.280421
QEDFQLLCPDGTK	811.936	2	85	K	K	-2.26523
QEEDLMNINK	649.349	2	51	R	W	-1.84348
QEEFKHIAVFPCK	816.917	2	29	K	M	3.80949
QEELCLER	538.755	2	57	R	Q	-2.05217
QEFGWIIPTMMGNLLSEGR	727.027	3	40	K	M	-1.32426
QEFLDIEDP	1141.58	1	46	K	-	-1.04
QEGEACGVYIPR	703.841	2	53	R	C	-1.70246
QEIECQNQEYSLLLSIK	1076.06	2	127	R	M	-0.723373
QELEDLER	530.27	2	41	R	S	-1.23937
QELQNSGLTEEETR	817.385	2	47	R	N	-2.41782
QEPERNECFLQHK	885.933	2	34	K	D	-2.87394
QEPGENSEILPSLK	770.896	2	38	K	Y	-0.604519
QEYDESGPSIVHR	516.925	3	39	K	K	-1.2533
QEYEQLIAK	589.327	2	53	R	N	-0.421965
QFKLSCSK	499.262	2	31	K	L	3.39237
QFSSSYLSR	551.78	2	39	R	S	-0.673822
QFYTYNYGSQSR	757.338	2	73	R	Y	-0.899997
QGEALNLLETGYSR	775.894	2	95	R	C	-0.385989
QGESATLR	431.226	2	30	R	C	1.84052
QGIPFVGQVLLVDGR	815.485	2	89	R	G	-1.90292
QGNPVAPIK	462.269	2	32	R	T	0.485491
QGTCPSVDFPK	618.291	2	49	K	L	1.95018
QGVDADINGLR	579.299	2	82	R	Q	0.290742
QHLDGVLDFLPL	699.9	2	48	R	-	-2.46187
QIDNPDYK	496.738	2	33	R	G	0.328807
QIGDTLPVSCTISASR	852.934	2	56	K	N	1.09134
QIGENLIVPGGVK	698.461	2	53	K	T	-0.437671
QILNQIDK	1043.7	1	42	R	V	-3.47388
QILNQIDKVK	647.946	2	45	R	V	-0.883273
QISNLQQSISDAEQR	872.944	2	141	K	G	-1.27075
QISYVIQAQGK	617.843	2	53	K	Q	-0.154213
QITVNDLPVGR	624.378	2	43	R	S	-1.53774
QITVSWLQDGKPVK	569.711	3	31	K	S	0.44043
QKLEPLGTELHK	696.895	2	30	R	N	-1.42569
QKPDGVFQEDGPVIHQEMIGGFR	880.78	3	61	K	N	-0.187795
QKTEAELLELTVK	799.51	2	77	R	L	-0.267962
QKVLVTEK	347.587	3	38	K	V	1.34375
QLAAGSIADCLAK	695.419	2	88	K	C	-2.5933
QLAEMQNAAGVK	658.357	2	46	R	S	-0.29569
QLAQQEEELQK	672.344	2	30	K	C	-0.132041
QLAQVATFATK	625.407	2	32	K	E	-2.36795
QLDEDTVFALVNYIFFK	1031.53	2	39	K	G	-0.705906
QLDQQVEVFR	647.36	2	46	K	R	-0.685814
QLEEEQQALQK	708.421	2	52	K	K	-0.954073
QLEQVIAK	492.805	2	44	K	E	-1.1029
QLHSLTLASSNTDFALSLYK	1105.08	2	89	R	K	-2.18658
QLKDSIDETK	636.893	2	45	K	I	-2.78314
QLLLTADDR	536.803	2	28	R	V	-0.810711
QLNLNLLDNWDTLGSTVGR	1083.09	2	145	K	L	-2.34463
QLNYQHSDGSYSTFGDR	669.642	3	29	R	G	-2.35225
QLQGLLQTR	528.812	2	53	R	E	-0.508233
QLSFPLSSEPTQGSYK	921.016	2	31	K	V	-2.36955
QLSFSLSAEPIQGPYK	915.016	2	77	K	I	-2.7345
QLTPYIQR	509.788	2	51	R	M	0.980578
QLTSFIEK	519.343	2	38	R	G	-3.42314
QLVAGINYYLDVEMGR	920.963	2	64	K	T	-3.82434
QLYGITGVPGR	594.839	2	65	R	F	-2.48076
QMSYGFLFPPYLSSSPEAK	1103.05	2	100	K	Y	-3.47919
QMYPELHIAR	645.353	2	28	R	V	-0.128078
QNEGFSLTAK	583.85	2	39	K	G	-2.37227
QNLEPLFEQYINNLR	641.683	3	28	R	R	1.7667
QNPPTYGNVVVFDK	789.401	2	38	R	V	-0.602782
QNQEDLGSDSGVAR	503.246	3	30	R	E	-2.82374
QPAPGHQTTLR	617.338	2	35	R	I	-3.21456
QPCLGSDPGCPQDGR	836.366	2	39	K	Y	-1.66448
QPEYAVVQR	561.317	2	42	K	G	-1.63081
QPFVESLGPFTPAIFPR	952.008	2	77	K	S	-1.66231
QPGLGSFDLR	559.302	2	33	K	L	-2.30476
QPYSYDFPEDVASALGTSFTHLLGATNPIQK	1123.22	3	52	R	R	-0.674331
QQAEHAVEGDCDFHILK	518.023	4	43	R	Q	-0.432662
QQALELMK	512.817	2	41	R	Q	-1.5679
QQLELEKETK	677.451	2	38	K	K	-1.5498
QQLGSDSGDVESHLSFLEK	716.718	3	65	R	N	-1.46006
QQLVETHMAR	606.812	2	42	R	V	0.434113
QQLVPSYAR	549.326	2	28	R	D	-1.93576
[truncated: 926 more rows]
