# Supplementary material for: Biomarkers for Severity of Spinal Cord Injury in the Cerebrospinal Fluid of Rats
Source: PLoS One. 2011 Apr 29;6(4):e19247. doi: 10.1371/journal.pone.0019247 (PMC3084780; doi:10.1371/journal.pone.0019247)
Supplement: Table S2 — Proteins identified in the cerebrospinal fluid of rat. (XLS) [file pone.0019247.s002.xls]

## Sheet: Sheet1
Table S2. Proteins identified in cerebrospinal fluid of rat.
IPI accession	UniProt ID	Gene ID	Description	# peptides	Peptide	Peptide	Peptide	Peptide	Peptide	Peptide	Peptide	Peptide	Peptide	Peptide	Peptide	Peptide	Peptide	Peptide	Peptide	Peptide	Peptide	Peptide	Peptide	Peptide	Peptide	Peptide	Peptide	Peptide	Peptide	Peptide	Peptide	Peptide	Peptide	Peptide	Peptide	Peptide	Peptide	Peptide	Peptide	Peptide	Peptide	Peptide	Peptide	Peptide	Peptide	Peptide	Peptide	Peptide	Peptide
IPI00187628.4	n/a	Spnb1	262 kDa protein	2	LLSGEDVGQDEGATR	DLGQDLAGVIAIQRK
IPI00187707.1	Q6AYQ9	Ppic	Peptidyl-prolyl cis-trans isomerase	2	DGTGGMSIYGETFPDENFK	VIKDFMIQGGDFTAR
IPI00187799.1	P08934-1	Kng_v1;Kng2;Kng1	Isoform HMW of Kininogen-1	10	ATSQVVAGTK	KDPTIETTEFSDFDLLDALS	KATSQVVAGTK	NIPVDSPELK	YVIEFIAR	DAEEAATGECTATLEK	VLDMTSVIR	SGNQFVLYQVTEGTK	LISDFPEATSHK	FSIATQICNITPGK
IPI00188055.2	P55314	C8b	Complement component C8 beta chain	4	GGTSEYITSLAYK	SLPLEYSYGEYR	SVLEVAHYK	EWGDAVQYNPAIIK
IPI00188060.2	P25236	Sepp1	Selenoprotein P	2	RGCINQLLCK	GCINQLLCK
IPI00188225.1	P48199	Crp	C-reactive protein	5	TSFNEILLFWTR	SFSIFSYATK	YETHGDVFIKPQLWPLTDCCES	VFSPNVLNWR	QAFVFPGVSATAYVSLEAESK
IPI00188338.3	B2RYM3	Itih1	Itih1 protein	12	EVAFDVEIPK	LWAYLTIQELLAK	AQGSHPELSSPASILIMLTDGEPTEGETDR	ATCLVDEEEMK	GSLVPASHANLQAAQDFVR	GLTDEDGLEPIIDKPPEDSQPLEMVGPR	LDAQASFLSK	QAVDTTVNGVSIR	ELAAQTIK	AAISGENAGLVR	LTQYDIVIK	QYYDGSEIVVAGR
IPI00188541.1	n/a	Itih4	Inter-alpha-trypsin inhibitor heavy chain H4	12	AVLSAVELLDK	TGLLQLSGPDK	VVEQEGTTPEESPNPDHPR	LRDQGPDVLLAK	GSEMVVAGK	VLGIDYPATR	AVLSAVELLDKSNQAELLPSK	IPAQGGTNINK	VTISLLSLDDPQR	SNQAELLPSK	LGDGLVGSR	GESAGLVK
IPI00188622.5	n/a	Tgfbi	similar to transforming growth factor, beta induced	3	TLLELASESDVSTAIDLLR	YGTLFTMDR	YLYSGQTLDTLGGK
IPI00188896.1	P70490	Mfge8	Lactadherin	5	VSGVMTQGASR	DFGHIQYVASYK	INAWTAQSNSAK	INMFNPTLEAQYIR	KVTGIITQGAR
IPI00188909.2	P02454	Col1a1	Collagen alpha-1(I) chain	20	NWYISPNPK	GDPGPQGPR	NSVAYMDQQTGNLKK	GQAGVMGFPGPK	SLLLQGSNEIELR	GETGPAGPAGPIGPAGAR	EDLDCPNPQK	LPIIDVAPLDIGAPDQEFGMDIGPACFV	SAGVSVPGPMGPSGPR	DLEVDTTLK	SGEYWIDPNQGCNLDAIK	NGDRGETGPAGPAGPIGPAGAR	VYCNMETGQTCVFPTQPSVPQK	GPAGPQGPR	DRDLEVDTTLK	SLSQQIENIR	FTYSTLVDGCTSHTGTWGK	GSEGPQGVR	EGECCPFCPEEYVSPDAEVIGVEGPK	NSVAYMDQQTGNLK
IPI00188921.1	P02466	Col1a2	Collagen alpha-2(I) chain	14	DYEVDATLK	VYCDFSTGETCIQAQPVNTPAK	GPSGPQGIR	NSIAYLDEETGR	LPFLDIAPLDIGGTNQEFR	GVSAGPGPMGLMGPR	SLNNQIETLLTPEGSR	AVILQGSNDVELVAEGNSR	EMATQLAFMR	SDYYWIDPNQGCTMDAIK	GEAGAAGPSGPAGPR	VEVGPVCFK	GVVGPQGAR	FTYTVLVDGCSK
IPI00189424.2	P16975	Sparc	SPARC	8	LHLDYIGPCK	YIAPCLDSELTEFPLR	NVLVTLYER	EQDINKDLVI	TFDSSCHFFATK	LEAGDHPVELLAR	DEGNNLLTEK	APLIPMEHCTTR
IPI00189627.1	P10354	Chga	Chromogranin-A	6	RAEDQELESLSAIEAELEK	ELQDLALQGAK	TGASEAVPSEGK	VAHQLQALR	KQQEEEEEEER	AEDQELESLSAIEAELEK
IPI00189819.1	P60711	Actb	Actin, cytoplasmic 1	11	DLYANTVLSGGTTMYPGIADR	DSYVGDEAQSKR	VAPEEHPVLLTEAPLNPK	AGFAGDDAPR	GYSFTTTAER	DLTDYLMK	HQGVMVGMGQK	EITALAPSTMK	QEYDESGPSIVHR	DSYVGDEAQSK	SYELPDGQVITIGNER
IPI00189981.1	P18292	F2	Prothrombin (Fragment)	8	QTVTSLLQAGYK	NPDSSTSGPWCYTTDPTVR	ELLDSYIDGR	GDACEGDSGGPFVMK	IVEGWDAEK	ETFMDCLEGR	ENLSPPLGECLLER	YQNFDPEVK
IPI00190501.1	Q9EQV9	Cpb2	Carboxypeptidase B2	2	YGFLLPER	FIKPTCAEALAAVSK
IPI00190699.1	P32736-1	Opcml	Opioid-binding protein/cell adhesion molecule	4	QGESATLR	DQSGEYECSALNDVAAPDVR	ITVNYPPYISK	GILSCEASAVPMAEFQWFK
IPI00190701.5	P02650	Apoe	Apolipoprotein E	24	DRAQALSDR	DADDLQKR	IQASVATNSIASTTVPLENQ	AGAQEGAER	LQAEIFQAR	LEEVGNQAR	KELEEQLGPVAEETR	LGPLVEQGR	GRLEEVGNQAR	LAKEVQAAQAR	SKMEEQTQQIR	WVQTLSDQVQEELQSSQVTQELTVLMEDTMTEVK	QWANLMEK	MEEQTQQIR	TANLGAGAAQPLR	LGQYRNEVNTMLGQSTEELR	EVQAAQAR	LGADMEDLRNR	GWFEPLVEDMQR	NEVNTMLGQSTEELR	IKGWFEPLVEDMQR	LGADMEDLR	TANLGAGAAQPLRDR	ELEEQLGPVAEETR
IPI00190776.1	Q9ERB4-1	Vcan	Versican core protein	2	AQCGGGLLGVR	ETTVLVAQDGNIK
IPI00191139.1	P47868	Scg3	Secretogranin-3	14	LNVDDADSTK	DFINQQADAYVEK	LTDEYDSTK	LLNLGLITESQAHTLEDEVAEALQK	VTPVAATQDGFTNR	TEAYLEAIR	TEAYLEAIRK	ELSAERPLNEQIAEAEADK	ENDDTVSNTLTLSNGLER	KLTDEYDSTK	LFPAPPEK	GILDKEEANAIK	ELSAERPLNEQIAEAEADKIK	YGTISPEEGVSYLENLDETIALQTK
IPI00191391.1	P11167	Slc2a1	Solute carrier family 2, facilitated glucose transporter member 1	2	VTILELFR	TFDEIASGFR
IPI00191578.4	P33436	Mmp2	72 kDa type IV collagenase	5	VWSDVTPLR	YESCTSAGR	YGNADGEYCK	IIGYTPDLDPETVDDAFAR	IDAVYEAPQEEK
IPI00191618.1	Q32Q07	Lrrn1	Leucine-rich repeat neuronal protein 1	4	VNSNVMTSNLK	YALDNLPELTK	EATTVDCNDLR	YTCVAQNVQGADTR
IPI00191711.1	P02761	LOC259246	Major urinary protein	3	DNIIDLTK	TPEDGEYFVEYDGGNTFTILK	ELYLVAYK
IPI00191715.1	P02764	Orm1	Alpha-1-acid glycoprotein	5	DVGMDESEIVFVDWTK	KIFQQAVK	IFAHLIVLK	QQLELEKETK	KPDLSPELR
IPI00191728.1	P18418	Calr	Calreticulin	2	QIDNPDYK	EQFLDGDAWTNR
IPI00191737.6	P02770	Alb	Serum albumin	57	CPYEEHIKLVQEVTDFAK	LRDNYGELADCCAK	SIHTLFGDKLCAIPK	CCTLPEAQR	CCAEGDPPACYGTVLAEFQPLVEEPKNLVK	HPDYSVSLLLR	HPYFYAPELLYYAEK	TCVADENAENCDK	ATEDQLKTVMGDFAQFVDK	RPCFSALTVDETYVPKEFK	DNYGELADCCAK	MSQRFPNAEFAEITK	TVMGDFAQFVDKCCK	RHPDYSVSLLLR	TVMGDFAQFVDK	FPNAEFAEITKLATDVTK	CCSGSLVER	QEPERNECFLQHK	KYEATLEK	RHPYFYAPELLYYAEK	TNCELYEK	AETFTFHSDICTLPDK	ECCHGDLLECADDRAELAK	CPYEEHIK	AADKDNCFATEGPNLVAR	GLVLIAFSQYLQK	LQACCDKPVLQK	QTALAELVK	LCVLHEKTPVSEK	AETFTFHSDICTLPDKEK	SIHTLFGDK	YNEVLTQCCTESDKAACLTPK	SQCLAEIEHDNIPADLPSIAADFVEDK	LPCVEDYLSAILNR	NLVKTNCELYEK	TNCELYEKLGEYGFQNAVLVR	TPVSEKVTK	NECFLQHK	FKDLGEQHFK	APQVSTPTLVEAAR	APQVSTPTLVEAARNLGR	LCAIPKLR	DLGEQHFK	FPNAEFAEITK	YMCENQATISSK
IPI00192125.1	P47971	Nptx1	Neuronal pentraxin-1	7	VNTLEEGK	KLTPGEVYNLATCSSK	CESQSTLDAGPGEAR	ALSGNVIAWAESQIEIFGGATK	IESALTSLHQR	TPASETLSQLGQTLQSLK	LTPGEVYNLATCSSK
IPI00193169.1	Q8CHN3-1	Wfdc2	WAP four-disulfide core domain protein 2	2	QGTCPSVDFPK	ACILDNDCQDNYK
IPI00193171.1	Q8CHN5	Npc2	Epididymal secretory protein 1	5	DNLFCWEIPVEIKG	CGINCPIQK	DNLFCWEIPVEIK	DKVYSYLNK	EVNVSPCPTQPCQLHK
IPI00194044.6	Q6MG73	Clic1;Ly6g6c;Rps25-ps2;Ng23;Skiv2l;Bat4;Ng35;C4b;Ly6g6e;Stk19;G7e;Apom;Cfb;LOC684148;C2;Ehmt2;Rdbp;Neu1;Lsm2	Complement component 2	11	CSSTNLVLTGSVER	QHLDGVLDFLPL	VIVGDPTSHHGK	TSCIEAVSQNK	KPPHGVVPR	QSQGISEFYADDIALLK	HAFILQDAK	QPYSYDFPEDVASALGTSFTHLLGATNPIQK	AVQQVFEHILDVSK	LGMETSAWQEIR	HAIILLTDGK
IPI00194097.5	P04276	Gc	Vitamin D-binding protein	26	FPSSTFEQVSQLVK	TQVPEVFLSK	LCMAALSHQPQEFPAYVEPTNDEICEAFR	ELPEHTLK	GQEMCADYSENTFTEYK	LAQKVPTANLEDVLPLAEDLTEILSR	GQEMCADYSENTFTEYKK	YCSSQIDAEMR	SCESDAPFPVHPGTSECCTK	STSEDCMAR	TKMPNASPEELADMVAK	YCSSQIDAEMRDILQS	VPTANLEDVLPLAEDLTEILSR	CCSINSPPR	KFPSSTFEQVSQLVK	SLSLILYSR	MPNASPEELADMVAK	VCSQYAAYGK	DLCGQSATQAMDQYTFELSR	VCQELSTLGKDDFR	ECCDTQDSVSCFSTQSPLMK	RTQVPEVFLSK	DKVCQELSTLGK	QLTSFIEK	VCQELSTLGK	EVVSLTEECCAEGADPNCYDTR
IPI00194733.3	Q99J86-1	Atrn	Attractin	6	NHNAFLASLTSQK	LMQSSQSTSK	SEAACVAAGPGIR	LTGSSGFVTDGPGNYK	GEECQLCEVENR	CTWLIEGQPNK
IPI00194930.5	P35053	Gpc1	Glypican-1	2	VIQGCGNPK	SSTGTLEK
IPI00195148.1	P10959	Es1	Liver carboxylesterase 1	16	TPEEILTEK	TEAELLELTVK	EGASEEETNLSK	GEEVAFWTELLAK	SFNTVPYIVGFNK	QKTEAELLELTVK	EGYLQIGATTQQAQK	FAPPEPAEPWSFVK	YVSLEGFTQPVAVFLGVPFAKPPLGSLR	QEFGWIIPTMMGNLLSEGR	ESIPLEFSEDCLYLNIYSPADLTK	LKGEEVAFWTELLAK	AISESGVVLTTNLDKK	AISESGVVLTTNLDK	GNWAHLDQLAALR	LLADMLSTGK
IPI00195173.1	P27274	Cd59b	CD59 glycoprotein	3	CCQADLCNK	CYNCLDPVSSCK	LEIANVQYR
IPI00195516.6	P20059	Hpx	Hemopexin	27	NPVTSVDAAFRGPDSVFLIK	GATYAFSGSHYWR	VNSILGCSQ	CNADPGLSALLSDHR	GGNNLVSGYPK	VYLIQGTQVYVFLTK	FNPVTGEVPPRYPLDAR	DYFISCPGR	ELGSPPGISLDTIDAAFSCPGSSK	YYCFQGNK	NPVTSVDAAFR	LFQEEFPGIPYPPDAAVECHR	SGAQATWAELSWPHEK	WKNPVTSVDAAFR	WFWDFATR	GPDSVFLIK	VWVYPPEK	GECQSEGVLFFQGNRK	GPDSVFLIKEDK	EDKVWVYPPEK	SGAQATWAELSWPHEKVDGALCLEK	VDGALCLEK	VWVYPPEKK	SLPQPQKVNSILGCSQ	GECQSEGVLFFQGNR	SLGPYSCSSNGPNLFFIHGPNLYCYSSIDK	FNPVTGEVPPR
IPI00196522.1	Q5XII0	Epdr1	Mammalian ependymin-related protein 1	2	QVLYQQSSGHNSR	ALVSYDGLNQR
IPI00197041.1	n/a	Nbl1	Neuroblastoma suppressor of tumorigenicity 1	2	SAWCEAK	LALFPDK
IPI00197074.3	Q91XP6	Dag1	similar to Dystroglycan	6	MQSFSEVELNNMK	VVENGALLSWK	LGCSLNQNSVPDIR	LFDMSAFMAGPGNAK	AASSDPGEVVSSACAADEPVTVLTVILDADLTK	VSIPTDLIASSGEIIK
IPI00197703.2	P04639	Apoa1	Apolipoprotein A-I	16	NHPTLIEYHTK	WNEEVEAYR	DYVSQFESSTLGK	IMSMIDEAK	DFATVYVDAVK	QLNLNLLDNWDTLGSTVGR	VKDFATVYVDAVK	AKPALDDLGQGLMPVLEAWK	MQPHLDEFQEK	IMSMIDEAKK	QKLEPLGTELHK	FGLYSDQMR	NEMNKDLENVK	LEPLGTELHK	LQEQLGPVTQEFWANLEK	DSGRDYVSQFESSTLGK
IPI00197711.1	P04642	Ldha	L-lactate dehydrogenase A chain	3	DQLIVNLLK	SADTLWGIQK	VIGSGCNLDSAR
IPI00197817.3	O54715	Atp6ap1	Vacuolar ATP synthase subunit S1	4	EVLTGNDEVIGQVLSTLESEDVPYTAALTAVRPSR	LGASPLHVDLATLK	LPYTASSGLMAPR	LSIEDFTAYGGVFGNK
IPI00198405.4	P50430	Arsb	Arylsulfatase B	2	SGGNNWPLR	GTGVWSPWM
IPI00198667.7	P05371	Clu	Clusterin	16	SLLNSLEEAK	LTQQYNELLHSLQSK	VSTVTTHSSDSEVPSRVTEVVVK	FMDTVAEK	LFDSDPITVVLPEEVSK	SGSGLVGR	VSTVTTHSSDSEVPSR	EIQNAVQGVK	SLLNSLEEAKK	ASGIIDTLFQDR	YVNKEIQNAVQGVK	QQSQVLDAMQDSFTR	IDSLLESDR	LFDSDPITVVLPEEVSKDNPK	CQEILSVDCSTNNPAQANLR	EGALDDTR
IPI00199030.1	P27682	Scg5	Neuroendocrine protein 7B2	5	DFSEDQGYPDPPNPCPLGK	TADDGCLENAPDTAEFSR	EFQLDQHLFDPEHDYPGLGK	RLDNVVAK	SVNPYLQGK
IPI00199448.3	O70513	Lgals3bp	Mama	8	LVNGASASEGR	TMEALEFHTVPLK	TNPEAQALWQVVGSSVIMR	AVDQWSTATGASHGDVER	LASAYGATELQGYCGR	QFYTYNYGSQSR	SELAVSSELDLLK	RIEVSMSSVK
IPI00199664.1	P35572	Igfbp6	Insulin-like growth factor-binding protein 6	7	HLDSVLQQLQTEVFR	GGANGLYVPNCDLR	RGPCWCVDPMGQPLPVSPDGQGSSQCSAR	EGQPCGVYIPK	ALLIGQGR	ENEETPLR	CAPGLQCQPR
IPI00199670.4	Q80ZA3	Serpinf1	Alpha-2 antiplasmin	12	AAFEWNEEGAGTSSNPDLQPVR	LAAAVSNFGYDLYR	DTDTGALLFIGR	YGLDSDLNCK	SSFVAPLEK	ALYYDLINNPDIHSTYK	ELLASVTAPEK	TIQAVLTVPK	LQSLFESPDFSK	SGAVSTGNILLSPLSVATALSALSLGAEQR	IDLQEINNWVQAQMK	LSYEGDVTNSLQDMK
IPI00199695.3	Q68FT8	Serpinf2	Serine (Or cysteine) peptidase inhibitor, clade F, member 2	9	LPPLALLK	LGNQDLGDHATLK	QEEDLMNINK	GFPIKDDFLEQSEK	LFGAKPVK	LEEDYPQFSSPK	LGLQDLFQSPDLR	NPDPSAQPQPQEQQDSPDNR	TKFDPSLTQK
IPI00200225.1	P50609	Fmod	Fibromodulin	2	IPPVNTNLENLYLQGNR	SAMPVDAPLCLR
IPI00200257.1	Q8R490	Cdh13	T-cadherin	4	TPHAEDMAELVIVGGK	VNSDGTLVAVR	DIQGSLQDIFK	INENTGSVSVTR
IPI00200455.1	P63269	Actg2	Actin, gamma-enteric smooth muscle	8	DSYVGDEAQSKR	AGFAGDDAPR	DLTDYLMK	GYSFVTTAER	HQGVMVGMGQK	EITALAPSTMK	DSYVGDEAQSK	SYELPDGQVITIGNER
IPI00200507.1	Q08420	Sod3	Extracellular superoxide dismutase [Cu-Zn]	4	AVVVHAGEDDLGK	VQPSAMLPPDQPQITGLVLFR	LACCVVGTSNSEAWESQTK	DLEIWMELGK
IPI00200591.1	P05544	LOC299282	Serine protease inhibitor A3L	25	EVLPELGIK	EVLPELGIKK	DSTMEEILEGLK	EVTTPYVR	KVFSQQADLSR	MQQVESSLQPETLK	MQQVESSLQPETLKK	EVTTPYVRDEELSCSVLELK	LSQPEDQVEINTGSALFIDKEQPILSEFQEK	IAELFSDLEER	ALYQAEAFIADFKQPNEAK	NVVFSPLSISAALTILSLGAK	LSQPEDQVEINTGSALFIDK	FSISTDYSLK	AVLDVDETGTEATAATGVATVIR	DTLSHEDHGK	GFGHLLQR	EQPILSEFQEK	ALYQAEAFIADFK	IKEVTTPYVR	VFSQQADLSR	DLYVSQVVHK	DEELSCSVLELK	QLHSLTLASSNTDFALSLYK	TSMVLVNYLLFK
IPI00200593.1	P05545	Serpina3k	Serine protease inhibitor A3K	20	DTLPHEDQGK	IAELFSELDER	IKDLTTPYIR	NLHVSQVVHK	LSQPEDQAEINTGSALFIDK	FSISTDYNLEEVLPELGIR	MQQVESSLQPETLK	AVLDVDETGTEGAAATAVTAALK	MQQVESSLQPETLKK	KIFSQQADLSR	LSQPEDQAEINTGSALFIDKEQPILSEFQEK	IFSQQADLSR	DLTTPYIRDEELSCSVLELK	GFGHLLQR	EQPILSEFQEK	NVVFSPLSISAALAILSLGAK	NPDKNVVFSPLSISAALAILSLGAK	DEELSCSVLELK	TSMVLVNYLLFK	ALYQAEAFVADFK
IPI00200757.1	P04937-3	Fn1	Fibronectin, isoform 1	45	VVTPLSPPTNLHLEANPDTGVLTVSWER	DLQFVEVTDVK	YIVNVYQISEEGK	QYNVGPMASK	SYTITGLQPGTDYK	YEVSVYALK	HVLQSASAGSGSFTDVR	EATIPGHLNSYTIK	EYLGAICSCTCFGGQR	VFAVHQGR	VGDTYERPK	WCGTTQNYDADQK	VTWAPPPSIELTNLLVR	ATGVFTTLQPLR	IHLYTLNDNAR	VTDATETTITISWR	NLQPGSEYTVTLMAVK	VTIMWTPPNSAVTGYR	TYLGNALVCTCYGGSR	TFYSCTTEGR	APITGYIIR	ESKPLTAQQTTK	WSRPQAPITGYR	WLPSTSPVTGYR	ITYGETGGNSPVQEFTVPGSK	STTPDITGYR	QAQQIVQPPSPVAVSQSKPGCFDNGK	DDKESAPISDTVIPEVPQLTDLSFVDITDSSIGLR	YSFCTDHAVLVQTR	NTFAEVTGLSPGVTYLFK	FTQVSPTTLTAQWTAPSVK	TVLVTWTPPR	MSCTCLGNGK	VDVLPVNLPGEHGQR	TGLDSPTGFDSSDVTANSFTVHWVAPR	EINLSPDSTSVIVSGLMVATK	ISCTIANR	IAWESPQGQVSR	SSPVVIDASTAIDAPSNLR	EESPPLIGQQSTVSDVPR	GLAFTDVDVDSIK	FLTTTPNSLLVSWQAPR	FTNIGPDTMR	LGVRPSQGGEAPR	GNLLQCVCTGNGR
IPI00201262.1	P14046	Mug1	Alpha-1-inhibitor 3	47	EESSCIHSSCTAER	QQPAFALK	QSPGPCGSEVATVPETGR	VYDYYETDEVAFAEYSSPCSSDDQNV	QSPGPCGSEVATVPETGRK	GGFSSTQDTVVALDALSK	HAEAHHTAYAVYSLSK	ISLCHGNPTFSSETK	VLIVEPEGIK	QSGVKEEHSFTVMEFVLPR	NLHPLNELFPLAYIEDPK	AFIFIDESHITDAFTWLSK	QLSFSLSAEPIQGPYK	LVDIKGDPIPNEQVLIK	VTASPQSLCGLR	YGAATFSK	VLIVEPEGIKK	DLALSMGTIK	NLQPAIVK	SPLPQEPPR	EHTFSSLLCASDAELSETLSLLLPPTVVK	KLFDELVVDK	LPSSEEEESLDINIEGAK	VHLSFSPSQSLPASQTHMR	AHFSVMGDILSSAIK	LTAQPAPSPEDLALSMGTIK	ALMAYAFALAGNQEK	ETGLMAFTNLK	SPLPQEPPRK	MLIYTILPDGEVIADSVK	GMYESLPVVAVK	EEHSFTVMEFVLPR	ESVVFVQTDKPMYKPGQSVK	YMVLVPSQLYTETPEK	LFDELVVDK	IMQWQDVK	FSIDTNGISDYSLNIK	GGVDDEITLSAYITMALLESSLPDTDPVVSK	VQTVPLTCNNPK	DPVIETIR	SSGSLLNNAMK	TPSVTVQSSGSFSQK	HTSSWLVTPK	MLSGFIPLKPTVK	SLDKEAIK
IPI00201347.2	n/a	Hrg	Histidine-rich glycoprotein	9	AQDECLPAMR	SGYTFQLLR	TSYFIEFSVR	SVSSAYINTK	TSEVVIGQCK	THEIGCPPPPEGK	DSPVLVDSFEDSEPYRK	DSPVLVDSFEDSEPYR	DNSDRPPLQEGALPQMLPGHSGPSGTNR
IPI00201561.3	P35704	Prdx2	Peroxiredoxin-2	4	GLFIIDAK	QITVNDLPVGR	EGGLGPLNIPLLADVTK	SLSQNYGVLK
IPI00201573.6	P12843	Igfbp2	Insulin-like growth factor-binding protein 2	9	LAACGPPPDAPCAELVR	HLSLEEPKK	GECWCVNPNTGKPIQGAPTIR	ALVTGAGTCEK	CPPCTPER	EPGCGCCSVCAR	QEGEACGVYIPR	CYPNPGSELPLK	TPCQQELDQVLER
IPI00202440.3	Q5M839	Igh-1a	Igh-1a protein	5	CPVPELLGGPSVFIFPPKPK	VVSALPIQHQDWMSGK	DILLISQNAK	ALPSPIEK	NTEPVMDSDGSFFMYSK
IPI00202840.3	Q1WIM3	Cadm3	Cell adhesion molecule 3	2	GNPVPQQYVWVK	LLLHCEGR
IPI00202873.1	P58751-1	Reln	Reelin	6	IISVELPDDAK	VTIPLPNAALTR	FSYSDPSIIVSYAK	FVYLELPAAAK	GAEVSFGCGVLASGK	LCTPYMDTTGYGNLR
IPI00203102.1	P22057	Ptgds	Prostaglandin-H2 D-isomerase	4	DQGLTEEDIVFLPQPDK	GTKGPGQDFR	AQLLKEELK	DQGLTEEDIVFLPQPDKCIQE
IPI00203132.1	P22063	Cntn2	Contactin-2	17	GFDNHSPIAK	TQDAGVYQCLASNPVGTVVSK	NWIEIPVPEDIGHALVQIR	YTCFAENFMGK	HQLMGGNLVIMSPTK	IIVQAQPEWLK	GGEISILCQPR	VISDTEADIGSNLR	DIGDTTVQLSWSR	HFVSQTTGNLYIAR	VSASNILGTGEPSGPSSK	FAQLNLAAEDPR	AGTGPASPSADAMTVKPPPR	WLLNEFPNFIPTDGR	VTGLNPNTK	VEVLAGDLR	YTCMAQTVVDGTSK
IPI00203357.3	P37136-1	Ache	Acetylcholinesterase	2	LLSATDTLDEAER	AQFLAGVR
IPI00203384.5	P14272	Klkb1	Plasma kallikrein	3	VAEYIDWILEK	GETQNILQK	GDSGGPLVCK
IPI00203494.8	P24054	Sparcl1	SPARC-like protein 1	18	NDFEQGSQGQEGDSNAEGEDK	NILMQLYEPNPK	AESSPNAEPSDEGNSR	ASLVPMEHCITR	FFEECDPNK	AVSTEPTDAAVVPR	EEDIDENLLF	AGLDAIGNRK	LLAGDHPIELLLR	SIPACTDFEVAQFPLR	ILTHSELAPLR	QTQDSMTEESHK	MHSLSYYLK	GHQLQLDYFGACK	AGLDAIGNR	KGHQLQLDYFGACK	HGGYLNEK	YGEETPDESENR
IPI00204006.1	Q9WUH8	Fbn1	Fibrillin-1	2	TLPGGNQCIVPICR	AGYQSTLTR
IPI00204053.1	n/a	RGD1561211	similar to Amyloid-like protein 1 (APLP) (APLP-1) isoform 3	13	VIALINDQR	LVETHATR	MDQCESSTR	AALEGFLAALQGDPPQAER	VEQAAQAIPMER	QMYPELHIAR	FQVQTHLQVVQER	HYQHVAAVDPEK	LTPLEQYEQK	GSTDQESSSSGR	QALNEHFQSILQTLEEQVSGER	EWAMADSQSK	DDAPVTLPK
IPI00204359.1	P07151	B2m	Beta-2-microglobulin	3	KIPNIEMSDLSFSK	TPQIQVYSR	IPNIEMSDLSFSK
IPI00204451.1	Q9WUW3	Cfi	Complement factor I	10	CQGVETSLAECTFTK	GYPTYCHLK	SGVCIPNQR	SFECLHPEIK	ACDGVNDCGDQSDELCCK	VFCQPWQK	SDQGGETEIETEETEMLTPDMDTER	EMQCAGTSDGSIDACK	GDSGGPLVCK	CIISGWGR
IPI00204640.1	n/a	-	22 kDa protein	6	NWETEITTQPDGGK	LDVLAQEVALLK	QALQTVCLK	CLLAFTQPK	DQLPYICQFAIV	TFHEASEDCISQGGTLGTPQSELENEALFEYAR
IPI00205022.1	Q63083	Nucb1	Nucleobindin-1	8	ADTGDAPVPAPAGDQK	KVPEQPPVLPQLDSQHL	ELQQAVLQMEQR	VNVPGSQAQLK	LSQELDFVSHNVR	LSQETEALGR	YLQEVINVLETDGHFR	LQAANAEDIK
IPI00205036.1	n/a	LOC360504	hemoglobin alpha 2 chain	8	IGGHGGEYGEEALQR	FLASVSTVLTSK	VLSAADKTNIK	LRVDPVNFK	KVADALAK	TYFSHIDVSPGSAQVK	MFAAFPTTK	AADHVEDLPGALSTLSDLHAHK
IPI00205389.6	P14480-1	Fgb	Fibrinogen beta chain	12	IGPTELLIEMEDWKGDK	GFGNIATNEDTKK	IRPVFPQQ	YYWGGLYSWDMSK	DNENVINEYSSILEDQK	YCGLPGEYWLGNDK	LYIDETVNDNIPLNLR	QTLLNHERPIK	IGPTELLIEMEDWK	DNDGWVTTDPR	NSIAELNSNINSVSETSSVTFQYLTLLK	GFGNIATNEDTK
IPI00205500.1	P13852	Prnp	Major prion protein	3	VVEQMCVTQYQK	ESQAYYDGR	GENFTETDVK
IPI00205568.1	P97569	Serpina4	Kallistatin	8	DKEAAVQLINNYVK	NLVSDLSPDVK	VSTSDFYVDENTVVK	AAAATGSFATFFSAQPK	TVLDVNEVGTK	GDAVAFFILPDQGK	LSLPEIHEGFR	MNEVEQVLSPGMLLR
IPI00205637.1	P97586	Cgref1	Cell growth regulator with EF hand domain protein 1	2	GQAESEGDAPGPR	VDALSPEGEAR
IPI00206054.1	Q63198	Cntn1	Contactin-1	29	FIPLIPIPER	VLEPMPTTAEISTSGAVLK	FVSQTNGNLYIANVESSDR	ATSVALTWSR	STEATLSFGYLDPFPPEDRPEVK	IKTDGAAPNVAPSDVGGGGGTNR	MNNGDVDLTNDR	VVATNTLGTGEPSIPSNR	ASPFPVYK	KVLEPMPTTAEISTSGAVLK	IVESYQIR	AHSDGGDGVVSQVK	HSIEVPIPR	ILALAPTFEMNPMK	AVDLIPWMEYEFR	TILSDDWK	YVHKDETMTPSTAFQVK	TDPPIIEGNMESAK	DAGIYYCLASNNYGMVR	KVTVTNPDTGR	VLSSSEISVHWK	TDGAAPNVAPSDVGGGGGTNR	VQVTSQEYSAR	YSMVGGNLVINNPDK	ELTITWAPLSR	IFNIQLEDEGLYECEAENIR	DGEYVVEVR	VTVTNPDTGR	WLLNEFPVFITMDK
IPI00206173.1	Q9R0D6	Tcn2	Transcobalamin-2	8	LSSEQLNPSIYVGLR	MDGQLVEK	VPDTPLLQGIADYKPK	ENLYLHNLK	TYLNLISPDCQAPR	DLGEFTYGTQASLSGPYLTSVLGK	LSSMQAGTK	VHDSVVGK
IPI00206188.1	O35112	Alcam	CD166 antigen	5	QIGDTLPVSCTISASR	EIDPGTQLYTMTSSLEYK	LDVPQNLMFGK	SSNTYTLTDVR	VLQPVDGEVSILFK
IPI00206298.3	Q9R0J8	Lgmn	Legumain	2	IVSLLAGFGETAQK	VMQFQGMK
IPI00206403.1	P51886	Lum	Lumican	7	LDGNPLTQSSLPPDMYECLR	FTGLQYLR	ITNIPDEYFNR	ILGPLSYSK	SIPTVNENLENYYLEVNK	SLQDLQLANNK	SLEYLDLSFNQMSK
IPI00206729.1	Q5PQQ8	Itgbl1	Integrin beta-like protein 1	2	CEDLDGVVCGGR	NCPLSAEESTR
IPI00206780.1	Q01177	Plg	Plasminogen	28	MRDVILFEK	VILGAHEER	CEGETDFICR	STELCAGHLAGGIDSCQGDSGGPLVCFEK	NPDNDEQGPWCYTTDPDQR	WSDTSPHVPK	NLEENYCR	LSRPATITDNVIPACLPSPNYVVADR	EAQLPVIENK	GTVSVTASGK	TMSGLDCQSWDSQSPHAHGYIPAK	NPDGETAPWCYTTDSQLR	CTTPPPPPGPTYQCLK	QLAAGSIADCLAK	ILGSDVQQIAVTK	IFTPQTNPR	LKEAQLPVIENK	NPDGDVNGPWCYTMNPR	YSPSTHPSEGLEENYCR	VVGGCVANPHSWPWQISLR	TPANFPDAGLEMNYCR	EQQCVIMAENSK	TLCYITGWGETK	KQLAAGSIADCLAK	LVLEPNDADIALLK	TPENFPCK	WEYCDIPR	GPWCFTTDPSVR
IPI00206880.1	Q8VHC1	Cst6	Cystatin N	4	CQLVAGIK	AAQAAVASYNMDSNSLYYFR	VSGDHVDLTTCPLAAGVQQEK	YYMTVDIESTECR
IPI00207063.1	Q62632	Fstl1	Follistatin-related protein 1	5	DACLTGSK	CALEDETYADGAETEVDCNR	LSFQEFLK	ICANVFCGAGR	GVQTHTEEEMTR
IPI00207146.1	Q62669	MGC72973	Zero beta-1 globin	7	FGDLSSVSAIMGNPQVK	LHVDPENFR	KVINAFDDGLK	VVAGVASALAHK	EFTPSAQAAFQK	VINAFDDGLK	VHLTDAEK
IPI00207199.3	Q9R1E9	Ctgf	Connective tissue growth factor	2	DGAPCVFGGSVYR	GLFCDFGSPANR
IPI00207318.1	Q9R1J4	Myoc	Myocilin	6	GCGVLMWVGEPVTLR	LNPENLELESTWETNIR	YSSMVDYNPLER	SELTEVPASQILK	IDTVGTGIR	QVFEYSQISQFEQGYPSK
IPI00207668.1	P36953	Afm	Afamin	22	FTAAGEECGNIQKPEACFSPESSK	AAPQLPMEELVSLSK	KNPLSCYR	AAPITQYLK	ADTTYALPSVSALVSALR	TINPTVDHCCR	RPCFEHLK	DLLEDCCNR	ADCIINANKDDRPEDLSLR	IGFEDLTSLLEDVSSMYDGCCEGDVVQCIR	FTDSENVCQER	WMPEITDEER	FEEAATTCCEQQQK	CLADSTLPECSK	HTELSTPELLR	SLAMVQQECK	NPFAFAPVLLNVAAR	TLNSINIAVFSK	NVCGALLK	TGDVSQDAEK	ANVGFLPPFPTLDPEEK	IANDAIQDMLCDMK
IPI00208058.1	Q62718	Hnt	Neurotrimin	5	QGESATLR	GTLQCEASAVPSAEFQWFK	GTGVPVGQK	EQSGEYECSASNDVAAPVVR	AVGFVSEDEYLEIQGITR
IPI00208659.1	Q8R5K7	Cfh	Complement inhibitory factor H	29	VVYTCDEGYQLLGEIDYR	RYIEGQSAK	CSLKPCDFPQFK	MDGSDIVTCVNTK	WTELPQCVATDQLEK	IVSGAAEPDQEYYFGQVVR	IYSQSGENIEFMCKPGYR	SGEQVTFR	TCGDLPELEHGSVK	STGIDAIHPNK	SCDMPVFENAMTK	WIGQPVCK	FCPPPPQIPNAQVIETTVK	DNSCVNPPHVPNATILTR	VSVLCQDGYLTQGPEEMVCK	CVGGQWSEPPK	VGDSLSFSCR	CIEGHINYPTCV	CTITGWIPAPR	TDCDNLPTFEIAKPTEK	CLPVTELENGR	ENSEILSGSWSEQLYSEGTQATYK	WTTLPICVEYER	SCDQPLEIPNGEIK	ECDADGWTNDIPICEVVK	IPCSQPPK	LAVGSEFEFGAK	GSITCTYDGWSSTPSCYER	ECSIPLLHQDLVVFPR
IPI00209114.1	Q62813-1	Lsamp	Limbic system-associated membrane protein	6	EFEGEEEYLEILGITR	VTVNYPPTITESK	HALEYSLR	SGIIFAGHDK	GTDNITVR	AANEVSSADVK
IPI00209369.1	P15473	Igfbp3	Insulin-like growth factor-binding protein 3	4	FLNVLSPR	EPGCGCCLTCALR	ALAQCAPPPTAPACTELVR	EGDACGVYTER
IPI00209744.1	P01015	Agt	Angiotensinogen	16	LVLATEKLEAEDR	QPFVESLGPFTPAIFPR	VPLGESVTLLLIQPQCASDLDR	LSTLLGAEANLGK	FVQAVTGWK	MNLPLEGVSTDSTLFFNTYVHFQGK	LTLPQLEIR	AAQVAMIANFMGFR	LKQPFVESLGPFTPAIFPR	GSYNLQDLLAQAK	SLDLSTDPVLAAQK	DKLVLATEK	VDNPQNVV	STCAQLENPSVETLPEPTFEPVPIQAK	VYIHPFHLLYYSK	DSGALHFLGR
IPI00210091.3	Q63556	Serpina3m	similar to Serine protease inhibitor A3M	18	LQVLAEFQEK	GNTLEEILEVLR	NLQVLAEFQEK	MQQVEASLQPETLK	ALYQVEAFTADFQQPR	IQELVSGLK	NVVFSPLSISAALAIVSLGAK	LSQPGDQVK	MQQVEASLQPETLKK	GFGHLLQR	DVFSQQADLSR	LSISTDYSLEEVLPELGIR	VVLDVNETGTEAAAATGANLVPR	VPFDPDYTFESEFYVDEK	VFSQQADLSR	IITGNALFIDK	DEELSCSVLELK	DLSVSQVVHK
IPI00210120.2	Q3KR94	Vtn	Aa1018	9	SIAQYWLGCPTSEK	IPATCEPIQSVYFFSGDK	RVDSVNPPYPR	IYITGSTFR	CTQGFMASK	VDAAMAGR	VDSVNPPYPR	FEDGVLDPDYPR	LIQDVWGIEGPIDAAFTR
IPI00210224.5	n/a	Vwf	similar to von Willebrand factor	4	FAEEACALLTSSK	YVGSQLASTSEVLK	ILVGNEGCTYPSVK	ILTSDIFQGCNR
IPI00210228.1	n/a	Ctss	Cathepsin S	7	LVSLSAQNLVDCSTEEK	YIELPFGDEEALK	LVSLSAQNLVDCSTEEKYGNK	DPTLDHHWDLWK	YIELPFGDEEALKEAVATK	NSWGLHFGDQGYIR	NHCGIASYCSYPEI
IPI00210524.1	B0BNG3	Lman2	Lman2 protein	3	TPEEESIDWTK	WSELAGCTADFR	LPTGYYFGASAGTGDLSDNHDLISIK
IPI00210612.2	O88524	Chl1	similar to cell adhesion molecule with homology to L1CAM	11	CTANNLLGK	GDTLLLECFAEGLPTPQIEWSK	LLLPPAQIGSASSK	GDLYFANVEEK	TQVTVLGVPDPPR	IENVSYQDR	TTEEDAGSYSCWVDNTMGK	LGTAISEEIEFIVPGVPK	VTWSSIPK	VTAVNEVGK	ETVHGLLR
IPI00210824.3	P31211	Serpina6	Corticosteroid-binding globulin	10	GLAPTNVDFAFNLYQR	DSFLADVK	VPMMVQSGSIGYFR	QVNLYIPK	QYYESEALAIDFEDWTK	LVALNPDK	DVPLTLTMVHK	DVLEDLNIK	QSDTGLEMNMGNAMFLLQK	LKDSFLADVK
IPI00210900.1	Q64240	Ambp	AMBP protein	6	EYCGVPGDGYEELTRS	CIQFIYGGCK	AFAELWAFDAAQGK	EVESTSFAR	EYCGVPGDGYEELTR	TIAACNLPIVQGPCR
IPI00211004.1	Q63621	Il1rap	Interleukin-1 receptor accessory protein	2	VAFPLEVVQK	DSCFNSPMR
IPI00211075.1	P09006	Serpina3n	Serine protease inhibitor A3N	22	ALYQAEAFTADFQQSR	DTFQSEFYSGKR	LQVLAEFQEK	DLMVSQVVHK	DTFQSEFYSGK	FSISADYNLEDVLPELGIK	KLINDYVSK	DEIQISTGNALFIEK	GNSMEEILEGLK	MQQVEASLQPETLR	TSMVLVNYIYFK	NPDKNVVFSPLSISAALAVVSLGAK	NVVFSPLSISAALAVVSLGAK	IQGLITNLAK	EVFSTQADLSGITGDK	AVLDVAETGTEAAAATGVK	GFGHLLQR	LEDLTTPYVR	EVFSTQADLSGITGDKDLMVSQVVHK	MQQVEASLQPETLRR	DSLRPSMIDELYLPK	LINDYVSK
IPI00211103.3	Q63678	Azgp1	Zinc-alpha-2-glycoprotein	6	CLAYDFYPQR	ISLHWNQASK	EIPAWIPLDPAAANTK	DPFVCHIEHK	AYLEEECPTMLK	YAYDGEDFIEFNK
IPI00211146.2	B1H219	Dkk3	Dkk3 protein	8	EALDDYEDVGFIGEVR	EVEELMEDTQHK	QELEDLER	SAVEEMEAEEAAAR	DCQPGLCCAFQR	YCQFSSFK	SLAQEMAFEEATPVDSLGGEKI	DQQMLCTR
IPI00212005.1	P23593	Apod	Apolipoprotein D	5	CPSPPVQENFDVK	ELRPDGTLNQVEGEAK	YILTSNDIDIAK	WYEIEKIPVSFEK	NPYLPPETITYLK
IPI00212317.1	O35764	Nptxr	Neuronal pentraxin receptor	5	VAQLPLSLK	KAAFDVCK	AELLLLQSTAEQLR	MDELEGQLLAK	QTALQQEAR
IPI00212319.1	P08592-1	App	Amyloid beta A4 protein (Fragment)	16	TEEISEVK	LNMHMNVQNGK	KAVIQHFQEK	VESLEQEAANER	WYFDVTEGK	GLTTRPGSGLTNIK	EQNYSDDVLANMISEPR	QQLVETHMAR	VEAMLNDR	THTHIVIPYR	STNLHDYGMLLPCGIDK	EGILQYCQEVYPELQITNVVEANQPVTIQNWCK	AVIQHFQEK	ISYGNDALMPSLTETK	CAPFFYGGCGGNR	CLVGEFVSDALLVPDK
IPI00212666.2	Q03626-1	Mug1	Murinoglobulin-1	44	DMGLTAFTNLK	EESSCIHSSCTAER	QQPAFALK	GGFSSTQDTVVALDALSK	VYDYYETDEVAFAEYSSPCSSDK	ALGCLEASWETIEQGR	ESVVFVQTDKPVYKPGQSVK	FQVDNSNR	DTEELTYSVPYGR	ISLCHGNPSFSSETK	VLIVEPEGIK	QSGVKEEHSFTVMEFVLPR	NLHPLNELFPLAYIEDPK	AFIFIDESHITDAFTWLSK	QLSFSLSAEPIQGPYK	VTASPQSLCGLR	YGAATFSK	VLIVEPEGIKK	DLALSMGTIK	NLQPAIVK	SLDKEAIR	QQNSHGGFSSTQDTVVALDALSK	EHTFSSLLCASDAELSETLSLLLPPTVVK	KLFDELVVDK	LPSSEEEESLDINIEGAK	VHLSFSPSQSLPASQTHMR	AHFSVMGDILSSAIK	LTAQPAPSPEDLALSMGTIK	GDPIPNEQVFIK	TLMAYAFALAGNQEK	EEHSFTVMEFVLPR	YMVLVPSQLYTETPEK	LFDELVVDK	FSIDTSSISGYSLNIK	GGEFEMMPLGVNK	GGVDDEITLSAYITMALLESSLPDTDPVVSK	VQTVPLTCNNPK	TPLVTIQSSGSFSQK	DPVIETIR	IMQWQDIK	HTSSWLVTPK	MLSGFIPLKPTVK	SSGSLFNNAMK	LVDIKGDPIPNEQVFIK
IPI00212694.1	A8IP97	Egfr	Epidermal growth factor receptor	4	NLCYANTINWK	IPLENLQIIR	YSFGATCVK	EISDGDVIISGNR
IPI00212708.2	n/a	Fetub	Fetub protein	16	GSIQHLPEQEEPEDSKGK	SPECPGPEK	IHSMCPDCPHPVDLSAPSVLEAATESLAK	KLVVLPFPGK	DGYMLTLNR	ATTQWVVGPSYFVEYLIK	LVVLPFPGK	SPEEPFPVQLDLTTNPQGDTLDVSFLYLEPEEK	ESPCTQSQDSCSLQASDSEPVGLCQGSLIK	TVTVSCEFFESQDQVPGGENPADTQDAK	FNSENPSK	NTAPTSSPSITAPR	SPGVPPQR	IFYETVHGQCK	GSIQHLPEQEEPEDSK	AMFHVNKPR
IPI00212809.1	P00786	Ctsh	Cathepsin H	2	GNVVSPVK	GIMGEDSYPYIGK
IPI00212811.2	Q6IN22	Ctsb	Cathepsin B	9	HEAGDVMGGHAIR	LCGTVLGGPK	NGPVEGAFTVFSDFLTYK	DQGSCGSCWAFGAVEAMSDR	VGFSEDINLPESFDAR	EIMAEIYK	EQWSNCPTIAQIR	GENHCGIESEIVAGIPR	NFYNVDISYLK
IPI00212868.1	P15800	Lamb2	Laminin subunit beta-2	3	GQVEQANQELR	IQNVVTSFAPQR	NTEQTLQQVQER
IPI00213036.4	P08649	Clic1;Ly6g6c;Rps25-ps2;Ng23;Skiv2l;Bat4;Ng35;C4b;Ly6g6e;Stk19;G7e;Apom;Cfb;LOC684148;C2;Ehmt2;Rdbp;Neu1;Lsm2	Complement C4	50	STQDTVVTLDALSAYWIASHTTEEK	SLEIPGSSDPNVIPDGDFSSFVR	LLTVWLPDSLTTWEIHGVSLSK	NPTSGPCSPK	GPGFLSIEPLDLR	LLVSAGSLYPAVAK	LGQYSSPDTK	DHAVDLIQK	LLLFSPSVVNLGTPLSVGVQLLDAPAGQEVK	SFFPENWLWR	SHKPLDMSK	LVEGQTHISISR	EVFAPTSIFQDDFIIPDISEPGTWK	EEIQLDVQAR	LLSTLCSADVCQCAEGK	LSSGNDFVLLR	EMSGSEASDVPVK	VSATLLSGSDSK	GHIFVQTDQPIYNPGQR	YVLPNFEVK	EGAIHREEIVYNLDPLNNLGR	AQDMLQEEDLIDEDDILVR	EMSGSEASDVPVKVSATLLSGSDSK	FALMDEQGK	LTVQAPPSR	ATETQGVNLLFSSR	EEIVYNLDPLNNLGR	SHLLQLNNHQVK	GSFTIGDAVSK	ITQVLHFTK	VGDTFVLSLR	ANSFLGQK	SCGLFGLR	GLCVAKPTR	VTASEPLETLGSEGALSPGGVASLLR	LQLQTDSEALVALGAVDTALYAVGGR	GQIMAMSR	FSLGSTINVK	VNTEIGDLEGLR	ILSLAQEQIGDSPEK	AACGQLNDFLQEYSSQGCQV	ASAGLLGAHASAITAYALTLTK	DQFQAALGK	YVYGKPVQGVAYTR	CSVFYAAPTK
IPI00213172.3	n/a	Pltp	similar to Phospholipid transfer protein	8	SSVDELVGIDYSLLKDPVVSNGNLDMEFR	LQAISSPR	AVEPQLDDDER	INMAFGGTFR	ATYFGSIVLQSPTVINSPLK	TLLQIGVMPLLNER	VTSAALELVK	FLEQELEDINIPDVYGAK
IPI00213553.1	Q9QXU9	Pcsk1n	ProSAAS	4	AEAQEAEDQQAR	GEAAGAVQELAR	ILTGSSEPEAAPAPR	ASDPPLAPDDDPDAPAAQLAR
IPI00213932.1	Q9QYC6	Gpr37	Probable G-protein coupled receptor 37	2	EPTDSQLFR	GATSWDLPPPR
IPI00213963.1	P15943-1	Aplp2	Amyloid-like protein 2	5	ADMDQFTSSISENPVDVR	VEAMLNDR	FIYGGCGGNR	VGGLEEEPDSVGPLR	AVCSQEAMTGPCR
IPI00214233.1	O35977	Gfra2	Glial cell line-derived neurotrophic factor receptor-beta	3	ANELCAAESNCSSR	SSYISICNR	LASIFSGTGTDPAVSTK
IPI00215256.1	Q9QZQ5	Nov	Protein NOV homolog	5	DGQIGCVPR	CQLDVLLPGPDCPAPK	KVAVPGECCEK	SVLDGCSCCPVCAR	VAVPGECCEK
IPI00215296.2	P31720	C1qa	Complement C1q subcomponent subunit A	2	IYQGTEADSIFSGFLIFPSA	QNPPTYGNVVVFDK
IPI00215299.2	P31722	C1qc	Complement C1q subcomponent subunit C	4	QVSSGGVLLR	QTAQYPAANGLVK	FNSAITNPQGDYNTNTGK	HQSVFTVTR
IPI00215356.3	Q04589	Fgfr1	Basic fibroblast growth factor receptor 1	2	ITGEEVEVR	TVALGSNVEFMCK
IPI00230787.5	P27139	Car2	Carbonic anhydrase 2	4	EGPLSGSYR	IGPASQGLQK	QSPVDIDTGTAQHDPSLQPLLICYDK	ITEALHSIK
IPI00230835.5	P61983	Ywhag	14-3-3 protein gamma	5	ELEAVCQDVLSLLDNYLIK	YLAEVATGEK	NLLSVAYK	VISSIEQK	NVTELNEPLSNEER
IPI00230897.5	P02091	Hbb	Hemoglobin subunit beta-1	11	LLVVYPWTQR	EFTPCAQAAFQK	YFDSFGDLSSASAIMGNPK	VINAFNDGLK	LHVDPENFR	VVAGVASALAHK	GTFAHLSELHCDK	AAVNGLWGK	KVINAFNDGLK	VNPDDVGGEALGR	VHLTDAEK
IPI00230937.5	P31044	Pebp1	Phosphatidylethanolamine-binding protein 1	4	AADISQWAGPLSLQEVDEPPQHALR	GNDISSGTVLSEYVGSGPPK	VDYGGVTVDELGK	LYTLVLTDPDAPSR
IPI00230944.2	P02680-2	Fgg	Fibrinogen gamma chain	9	YLQDIYTSNK	VAQLEAQCQEPCK	TSTADYAMFR	DNCCILDER	EGFGHLSPTGTTEFWLGNEK	VAQLEAQCQEPCKDSVR	YEALLLTHESSIR	MVEEILKYEALLLTHESSIR	AIQVYYNPDQPPKPGMIEGATQK
IPI00230946.4	Q9EPB1	Dpp7	Dipeptidyl-peptidase 2	4	SLPFGVQSTQR	ASNSEDPPSVVEVR	DVTADFYGQSPK	DLTQLFGFAR
IPI00231136.5	n/a	Nid1	Nidogen-1	6	ASLHGGEPTTIIR	YALSNSIGPVR	QDLGSPEGIALDHLGR	GIVTDSVR	QAEVTFLGHPGK	VLEGLQYPFAVTSYGK
IPI00231192.5	P11517	MGC72973	Hemoglobin subunit beta-2	10	LLVVYPWTQR	EFTPCAQAAFQK	VINAFNDGLK	LHVDPENFR	VVAGVASALAHK	FGDLSSASAIMGNPQVK	GTFAHLSELHCDK	ATVSGLWGK	KVINAFNDGLK	VHLTDAEK
IPI00231249.1	P25304-2	Agrn	Agrin	2	SVGDLETLAFDGR	LPVGQALPK
IPI00231264.6	P55159	Pon1	Serum paraoxonase/arylesterase 1	2	ILLMDLNEK	IFFYDSENPPGSEVLR
IPI00231282.1	P08934-2	Kng_v1;Kng2;Kng1	Isoform LMW of Kininogen-1	10	ATSQVVAGTK	AGAGPAPER	KATSQVVAGTK	NIPVDSPELK	YVIEFIAR	DAEEAATGECTATLEK	VLDMTSVIR	LLNSCEYK	SGNQFVLYQVTEGTK	FSIATQICNITPGK
IPI00231368.5	P11232	Txn1	Thioredoxin	2	LEATITEFA	EAFQEALAAAGDK
IPI00231370.1	n/a	S100a8	S100a8	2	NTSELFK	MVTTECPQFVQNK
IPI00231423.6	Q62930	C9	C9 protein	18	FTITEAPIK	GIACEISK	SCADALGDR	LSPIYNLIPLTMK	TIDVNDFINWASSLDDAPALISQK	GVMLTTTFLDDVK	DGNTLTYYR	TENYEEQFEMFK	TTSFNANLALK	DHIIDDVISFIR	VGVDEVSPEK	DSSVDFQFSYFK	VVEESELGR	LSSYLSQTK	AIEDYVNEFSAR	GVELSDVK	EEPSADALLPIDCR	FTITEAPIKK
IPI00231643.5	P07632	Sod1	Superoxide dismutase [Cu-Zn]	6	LACGVIGIAQ	HVGDLGNVAAGK	DGVANVSIEDR	HGGPADEER	GDGPVQGVIHFEQK	VISLSGEHSIIGR
IPI00231651.6	Q05175	Basp1	Brain acid soluble protein 1	2	ESEPQAAADATEVK	SDAAPAASDSKPSSAEPAPSSK
IPI00231663.7	P47967	Lgals5	Galectin-5	2	SLPGSMPFSR	NTQINNSWGPEER
IPI00231677.5	P68511	Ywhah	14-3-3 protein eta	3	GDREQLLQR	NLLSVAYK	VISSIEQK
IPI00231734.5	P05065	Aldoa	Fructose-bisphosphate aldolase A	7	ALANSLACQGK	AAQEEYIK	GILAADESTGSIAK	LQSIGTENTEENR	ALQASALK	FSNEEIAMATVTALR	QLLLTADDR
IPI00231736.9	P09117	Aldoc	Fructose-bisphosphate aldolase C	3	DNAGAATEEFIK	ELSDIALR	GILAADESVGSMAK
IPI00231742.5	P04762	Cat	Catalase	2	LAQEDPDYGLR	EAETFPFNPFDLTK
IPI00231783.5	P42123	Ldhb	L-lactate dehydrogenase B chain	5	LKDDEVAQLR	GLTSVINQK	IVVVTAGVR	VIGSGCNLDSAR	LIAPVADDETAVPNNK
IPI00231801.3	P14841	Cst3	Cystatin-C	8	GSNDAYHSR	LLGAPQEADASEEGVQR	SQTNLTNCPFHDQPHLMR	ALDFAVSEYNK	KQLVAGINYYLDVEMGR	ALCSFQIYSVPWK	QLVAGINYYLDVEMGR	ALDFAVSEYNKGSNDAYHSR
IPI00231905.1	P14925-4	Pam	Peptidyl-glycine alpha-amidating monooxygenase	4	AGIEVQEIK	LPVDEEAFVIDFKPR	EGPLLILGR	VVNADISCQYK
IPI00231929.6	P11980-1	Pkm2	Pyruvate kinase isozymes M1/M2	11	AEGSDVANAVLDGADCIMLSGETAK	GVNLPGAAVDLPAVSEK	AATESFASDPILYRPVAVALDTK	DAVLDAWAEDVDLR	FGVEQDVDMVFASFIR	NTGIICTIGPASR	LDIDSAPITAR	LLFEELAR	GDLGIEIPAEK	VNLAMNVGK	ASSQSTDPLEAMAMGSVEASYK
IPI00231988.3	Q4JFC5	Ptprf	Leukocyte common antigen-related phosphatase	2	VLAVNSIGR	TQQGVPAQPADFQAK
IPI00287835.7	P01946	Hba-a2	Hemoglobin subunit alpha-1/2	8	VLSADDKTNIK	IGGHGGEYGEEALQR	FLASVSTVLTSK	LRVDPVNFK	KVADALAK	TYFSHIDVSPGSAQVK	MFAAFPTTK	AADHVEDLPGALSTLSDLHAHK
IPI00324019.1	n/a	Serpina1	Alpha-1-antiproteinase	18	SAILYFPK	DADFHVDK	NNYHSEAFSVNFADSEEAK	AVLTLDER	MQHLEQTLTK	VINDYVEKGTQGK	LSISGTYNLK	GTEAAGATVVEAVPMSLPPQVK	FLEEVKNNYHSEAFSVNFADSEEAK	RPFNPEHTR	NNYHSEAFSVNFADSEEAKK	VFNNDADLSGITEDAPLK	QLDEDTVFALVNYIFFK	KVINDYVEK	VINDYVEK	TLLSSLGITR	FDHPFIFMIVESETQSPLFVGK	ISSNLADFAFSLYR
IPI00324102.4	Q32Q89	Fgl2	fibrinogen-like 2	6	AGFGNLER	EEIQGLQGR	LESLQLVNMNNIENYVDNK	TLQEAVDSLK	TLQEAVDSLKK	VQELESQVNK
IPI00324272.1	P02651	Apoa4	Apolipoprotein A-IV	22	QQLGSDSGDVESHLSFLEK	EAVEQLQK	VSTNIDQLQK	GSPDQPLALPLPEQVQEQVQEQVQPKPLES	AVEPLGDK	NLAPLVEDVQSK	TDVTQQLNTLFQDK	ANMMPHANK	AVEPLGDKFNMALVQQMEK	FNQNMEGLK	QLDQQVEVFR	VSQMFGDNVQK	VSSFMSTLQK	QLTPYIQR	LGNINTYADDLQNK	MQTTIQDNVENLQSSMVPFANELKEK	NAEELQTK	KGSPDQPLALPLPEQVQEQVQEQVQPKPLES	LQEHLRPYATDLQAQINAQTQDMK	LAPLAEGVQEK	ATIDQNLEDLR	MQTTIQDNVENLQSSMVPFANELK
IPI00324300.1	P47820	Ace	Angiotensin-converting enzyme, somatic isoform	4	VANDIESDINYLLK	SSYESDDLEQDLEK	IIGSVQTLGPANLPLTQR	AILPFFPK
IPI00324380.3	P02767	Ttr	Transthyretin	8	HYTIAALLSPYSYSTTAVVSNPQN	GSPAVDVAVKVFK	TADGSWEPFASGK	ALGISPFHEYAEVVFTANDSGHR	TAESGELHGLTTDEK	KTADGSWEPFASGK	GSPAVDVAVK	TAESGELHGLTTDEKFTEGVYR
IPI00324459.3	P04094	Penk1	Proenkephalin A	4	FAESLPSDEEGESYSK	ELLGTGDNR	DADEGDTLANSSDLLKELLGTGDNR	DADEGDTLANSSDLLK
IPI00324864.3	P20156	Vgf	Neurosecretory protein VGF	9	LLQQGLAQVEAGR	LEGSFLGGSEAGER	NAPPEPVPPPR	MSENVPLPETHQFGEGVSSPK	GLQETQQER	THLGETLTPLSK	NSEPQDQGELFQGVDPR	GGGEDEVGEEDEEAAEAEAEAEEAER	SEELEALASLLQELR
IPI00324893.4	P63102	Ywhaz	14-3-3 protein zeta/delta	4	FLIPNASQPESK	NLLSVAYK	SVTEQGAELSNEER	YLAEVAAGDDKK
IPI00325135.3	P62260	Ywhae	14-3-3 protein epsilon	2	EAAENSLVAYK	NLLSVAYK
IPI00325138.4	Q62656-1	Ptprz1	Receptor-type tyrosine-protein phosphatase zeta	8	QSPINIDEDLTQVNVNLK	FAVLYQPLEGNDQTK	DSATNQIR	DADGVLEADDTGIAPGSPR	GNEEDTGLNPGR	AIIDGTESVSR	DIQMGSAVLPHTPGSK	EVSADLSEEENLLTDFK
IPI00325884.5	Q9WTT6	Gda	Guanine deaminase	3	FQSTDVAEEVYTR	QVVPFSSSV	LATLGGSQALGLDR
IPI00326070.3	P07154	Ctsl	Cathepsin L1	5	LYGTNEEEWR	NNHCGLATAASYPIVN	HGFTMEMNAFGDMTNEEFR	ENGGLDSEESYPYEAK	LFQEPLMLQIPK
IPI00326140.3	Q63041	Pzp	Alpha-1-macroglobulin	44	MVSGFIPVKPSVK	ANTFYRPGLPFFGQVLLVDEK	DLSSSDLTTASK	ATPLSLCALTAVDQSVLLLKPEAK	IHFLLNEDALK	AESPVFVQTDKPIYKPGQTVK	AISYLISGYQR	VAEVPALVQK	YVVLVPSELYAGVPEK	QLNYQHSDGSYSTFGDR	LADLPGNYITK	AEDITHNGIVYTPK	ALLAYAFALAGNR	TVSWAVTPK	VNTLPLNFDK	DLTFYYLIK	SEVLESLNK	LQDQSNIQR	ASAFCLSGTTGLGLSSTISHK	VSGSGCVYLQTSLK	TEVNTNHVLIYIEK	VEPGMAPVAK	DTVVKPVIVEPEGIEK	GVVSFPIR	LIVYTILPNEELIADVQK	AFAQAQSYIYIEK	AEQGAYLGPLPYK	NALFCLETAWASISNSQESHVYTK	TSSMMMMGASEVAQEVEVR	IEHSFEVK	IKEDGTGIELTGTGSCEIANTLSK	LSPQSIYNLLPQK	YNILPEAEGEAPFTLK	QDLNDNDAYSVFQSIGLK	GSIFNSGSHVLPLEQGK	RSEVLESLNK	VFQPFFLELTLPYSVVR	GVVSFPIRVEPGMAPVAK	LIVYTILPNEELIADVQKFDIEK	ENGCFQQSGSLLNNAMK	YGAATFTK	QQNSHGGFSSTQDTVVALQALSK	SICEEFSK	VYDYYETDEFAIEEYSAPFSSDSEQGNA
IPI00326179.3	Q9WVH8	Fbln5	Fibulin-5	4	DMDVVSGR	DQPFTILFR	YPGAYYIFQIK	SVPADIFQMQATTR
IPI00326305.3	P06685	Atp1a1	Sodium/potassium-transporting ATPase subunit alpha-1	2	VDNSSLTGESEPQTR	LNIPVNQVNPR
IPI00326412.4	P07323	Eno2	Gamma-enolase	4	IEEELGEEAR	ACNCLLLK	SGETEDTFIADLVVGLCTGQIK	LGAEVYHTLK
IPI00326888.1	n/a	Chgb	Secretogranin-1	13	SSAPTITPECR	EQSSQESGEETR	EETGAPVEDSPGQAK	DANVATANLGEK	ELENLAAMDLELQK	ASEEEPDYGEELR	VDNEEWTGGGGHSR	GREPGAYPALDSR	NHPDSELESTANR	HSEETEEER	EAVDDQESLHPSNQQVSK	AEAHFVELEK	DPSDASVGR
IPI00326984.3	Q63416	Itih3	Inter-alpha-trypsin inhibitor heavy chain H3	11	EQGYIFGDYIER	SMTNINDGLLR	STSILVMLTDGDANTGESRPEK	FAHNVVTTR	LWAYLTIEQLLEK	VIFELTYEELLK	ATPANLEEAR	SCPTCTDSLLNGDFTIVYDVNR	NSYPHFYDGSEIVVAGR	SLPEGVVDGIEIYSTK	EVSFDVELPK
IPI00327469.1	P24090	Ahsg	Alpha-2-HS-glycoprotein	8	VGQPGDAGAAGPVAPLCPGR	QQAEHAVEGDCDFHILK	QILNQIDKVK	LGGEEVSVACK	AQNVPFPVSTLVEFVIAATDCTGQEVTDPAK	HAFSPVASVESASGEVLHSPK	ELACDDPETEHVALIAVDYLNK	QILNQIDK
IPI00327745.1	P23680	Apcs	Serum amyloid P-component	4	SQSLFSYSVNSR	VGQYSLYIGNSK	SSPSIVLGQEQDTYGGGFDK	DNELLIYK
IPI00327895.7	P08721	Spp1	Osteopontin	2	ISHELESSSSEVN	SDAIDSQASSK
IPI00331757.3	Q810F4	Fam3c	FAM3C-like protein	5	TIQDGTVVLMATYDDGATK	LIAELGSTSITSLGFR	TGDVIDTK	ICLEDNVLMSGVK	MASGAANVVGPK
IPI00331776.1	Q811M5	C6	Complement component C6	5	TVNICTLGAVR	SISLVQGGR	ENPAVVDYELAPIIDLVR	QELQNSGLTEEETR	GFVVAGPSR
IPI00358014.2	Q5FVF9	Btd	Biotinidase	4	QPCLGSDPGCPQDGR	VLSGDPYCEK	SVLSPNPLELSSR	QQALELMK
IPI00358343.3	n/a	-	14 kDa protein	2	LLIYDGSTLQSGIPSR	FSGSGSGTDFTLTIR
IPI00358382.3	n/a	C8a	complement component 8, alpha polypeptide	6	CIGGGVGLQFGEK	SQSNSVTFGISPAK	DLAVEDIISR	FGGTICSGDIWDK	QAQCGQDFQCR	AALGYNILTQEEGQSVYDAK
IPI00359276.4	n/a	Vstm2a	hypothetical protein	2	VTDANYGELQEHK	VNANSHAR
IPI00360894.4	Q1WIM1	Cadm4	Cell adhesion molecule 4	2	VWSVASTVR	QTQYVLDVQYSPTAR
IPI00360930.2	B0BNN3	Car1	Carbonic anhydrase 1	6	ADGLAIIGVLMK	VLDALSSVK	GGPLADSYR	ESISLSPEQLAQLR	YSSAAEAISK	VGPANPNLQK
IPI00361108.3	Q4G030	C1r	similar to complement component 1, r subcomponent	5	GGGALLGDR	LLNYVDWIK	EFMSQGNK	GVNTYEAR	GIYTCTPQGIWK
IPI00361301.3	n/a	Lama2	similar to Laminin alpha-2 chain	2	IGPVTYSLDGCVR	GIAFQNPEIVAK
IPI00361346.2	Q5M7V3	IgG-2a	LOC367586 protein	17	GPQVYTMAPPKEEMTQSQVSITCMVK	GPQVYTMAPPK	SNSMVTLGCLVK	DVLTITLTPK	EVQLVESGGGLVQPGR	SISKPEGTPR	VTCVVVDISQNDPEVR	FSWFIDDVEVHTAQTHAPEK	LVESGGGLVQPGR	ECNPCGCTGSEVSSVFIFPPK	TKDVLTITLTPK	VNSGAFPAPIEK	NTPPTMDTDGSYFLYSK	STLYLQMDSLR	EEMTQSQVSITCMVK	GFYPPDIYTEWK	SVSELPIVHR
IPI00361893.1	n/a	Epha4	Ephrin receptor A4	2	NLAQFPDTITGADTSSLVEVR	IDTIAADESFTQVDIGDR
IPI00362131.3	Q9Z1Y3	Cdh2	Cadherin-2	5	TGFPEDVYSAVLPK	SFPLSAEQAK	VQYESSEPADFK	VDEDGTVYAVR	FLIYAQDKETQEK
IPI00362931.1	n/a	Ogn	osteoglycin	9	HPNSFICLK	LDFTGNLIEDIEDGTFSK	ETMIIPDEK	YGTDNSEETK	LEGNPIALGK	RLDFTGNLIEDIEDGTFSK	DFADMPNLR	ESAYLYAR	LSLLEELTLAENQLLR
IPI00363839.3	Q9WTV1	Chi3l1	Chitinase-3-like protein 1	5	LLLSAAVSAGK	FSNVDYGVGYMLR	GNQWVGYDDPESVK	ILGQQVPFATK	SFTLASSENQVGAPITGSGLPGR
IPI00363849.2	P97552	Lamc1	similar to Laminin gamma-1 chain	3	EAQLALGNAAADATEAK	TLPTGCFNTPSIEKP	TAAEEALR
IPI00363974.3	Q68FP1	Gsn	Gelsolin	22	FDLVPVPPNLYGDFFTGDAYVILK	YIETDPANRDR	DSQEEEKTEALTSAK	VSETRPSTMVVEHPEFLK	TGALELLK	DGGQTTPASTR	ASSSGATR	AQHVQVEEGSEPDGFWEALGGK	TASDFISK	VPFDAATLHTSTAMAAQHGMDDDGTGQK	TPSAAYLWVGTGASDAEK	EVQGFESSTFQGYFK	SEDCFILDHGR	QTQVSVLPEGGETPLFK	HVVPNEVVVQR	VSNSGGSMSVSLVADENPFAQSALR	AGALNSNDAFVLK	AGKEPGLQIWR	YIETDPANR	DPDQTDGPGLSYLSSHIANVER	AQVHVSEEGSEPEAMLQVLGPKPDLPQGTEDTAK	GGVASGFK
IPI00364247.3	Q5BK77	Rarres2	Retinoic acid receptor responder (Tazarotene induced) 2	2	LQQTSCLK	IAQAGEDSR
IPI00364870.4	Q8R488	Sez6	SEZ6a	2	VSLAEDDDR	VLGQYSGPR
IPI00365286.3	n/a	Vcl	vinculin	2	IAELCDDPK	GNDIIAAAK
IPI00365289.3	n/a	Ela3b	elastase 3B, pancreatic	2	VSAFNEWIEETIANN	TYQVVLGEFER
IPI00365610.4	B1H259	Coch	Coch protein	4	GVIGTSGGPVR	YVKPLVQK	ENVLAVLANIR	WSASFAVTK
IPI00365752.4	Q5M879	F12	Coagulation factor XII	4	TTLSGAPCQR	TSTVVCGQR	DGAGDPSVVLTVDGK	GVISWGSGCGDR
IPI00365896.3	B0BNN4	Cfp	Complement factor properdin	2	LCTPLLPK	SISCDEIPGQQSR
IPI00366944.2	P13941	Col3a1	Collagen alpha-1(III) chain	3	SGEYWVDPNQGCK	NSIAYMDQANGNVK	SVNGQIESLISPDGSR
IPI00368397.2	Q5VLR6	LOC366772	BWK3	2	DTSNNQAFLK	CSVQYNTSPVK
IPI00368550.3	n/a	C5	similar to Complement C5	9	EGLVSVMSYR	EGIDILTHLPK	FQNSALLTLPPK	ALVEGVDQLLTDYQIK	GVYGIVNR	FSVSIEPESNFIGYK	TDAPELPEENQASK	GLLIGEFLSTVLSK	ESYAGVTLDPR
IPI00368704.3	n/a	RGD1566313	similar to Murinoglobulin 1 homolog	32	QQPAFALK	LTAQSAPSPK	GGFSSTQDTVVALDALSK	ESVVFVQTDKPVYKPGQSVK	FQVDNSNR	HAEAHHTAYAVYSLSK	TPSVTVQSSGSFFQK	VLIVEPEGIK	QSGVKEEHSFTVMEFVLPR	NLHPLNELFPLAYIEDPK	QLSFSLSAEPIQGPYK	VTASPQSLCGLR	YGAATFSK	DLALSMGTIK	NLQPAIVK	EHTFSSLLCASDAELSETLSLLLPPTVVK	KLFDELVVDK	LPSSEEEESLDINIEGAK	VHLSFSPSQSLPASQTHMR	FSIDTSGISR	AHFSVMGDILSSAIK	ALMAYAFALAGNQEK	MLIYTILPDGEVIADSVK	EEHSFTVMEFVLPR	LFDELVVDK	VQTVPLTCNNPK	DPVIETIR	IMQWQDIK	HTSSWLVTPK	MLSGFIPLKPTVK	SSGSLFNNAMK	SLDKEAIK
IPI00368874.2	Q568Y0	LOC299458	LOC299458 protein	8	ESATVTCLVK	QITVSWLQDGKPVK	SGFTTEPVTVEAK	DAFSGPAPR	YTATSQVLLSAK	LLQSGAALVKPGASVK	NVLEGSDEYLVCK	LICEATNFSPK
IPI00370411.2	n/a	Fbln1	fibulin 1	15	GDGTDLQDPAKIPEEEEQEDPYLNDR	AVTPLYPANQADIIFDITEGNLR	EFTRPEEIIFLR	CLSFECPENYR	DCSLSYTSESK	CVDVDECSPPAEPCGK	GQENSDFVR	YEDGMTVGVVR	RYEDGMTVGVVR	DSSCGTGYELTEDNNCK	LGESCINTVGSFR	AGYYFDGISR	TCVDINECQR	IPEEEEQEDPYLNDR	GDGTDLQDPAK
IPI00370450.3	n/a	Plxnb2	plexin B2	2	VTLNDVPCEVTK	STGGPGAGLCMFPLEK
IPI00370486.3	P20767	-	Ig lambda-2 chain C region	6	NSFTCQVTHEGNTVEK	ATLVCLISDFYPSDVEVAWK	ANGAPISQGVDTANPTK	YIASSFLR	STPTLTVFPPSTEELQGNK	SLSPAECV
IPI00370687.5	Q8CHN8	Masp1	Mannose-binding protein associated serine protease-1	5	DQVLISCDTGYK	DNEVMDTFQIECLK	TGTITSPDYPNPYPK	IVDCGVPAVLK	VECSGNLFTQR
IPI00371101.2	n/a	Sema7a	similar to Semaphorin-7A	4	LQDVFLLPDPSGQWR	TVNIGSTK	AMLVCSDAATNR	SVLQSINPAEPHR
IPI00371498.3	n/a	Prg4	proteoglycan 4	4	FTNDVMDAGYPK	VCTTELSCK	IVAALSIAK	DQYYNIDVPTR
IPI00371853.3	n/a	Col6a1	similar to Collagen alpha-1(VI) chain	3	GVLYQTVSR	DAEETISQTIDTIVDMIK	VAVVQYSGQGQQQPGR
IPI00372372.2	Q5M7T5	Serpinc1	Serine (Or cysteine) peptidase inhibitor, clade C (Antithrombin), member 1	20	SQLPGIIAEGRDDLFVSDAFHK	EVALNTIIFMGR	LQPLDFKENPEQSR	KATEEDVLEQK	EQLQDMGLVDLFSPEK	DIPVNPMCIYR	VDGQSCLVPMMYQEGK	SQLPGIIAEGR	DDLFVSDAFHK	SSNLVSANR	VGEGTQVLEMPFKGDDITMVLILPKPEK	AFLEVNEEGSEAAASTSVVITGR	NDNDNIFLSPLSISTAFAMTK	FRIEDSFSLK	ATEEDVLEQKVPEATNR	VGEGTQVLEMPFK	FATNFYQHLADSK	ATEEDVLEQK	TSDQIHFFFAK	GDDITMVLILPKPEK
IPI00372792.1	Q6P734	Serping1	Plasma protease C1 inhibitor	17	GVTSVSQIFHSPDLAIR	DFACVHQTLK	VLGPDGDANLK	ALNPTVFK	SSQDMLSIMEK	INELLDSLPSDTR	LINTWVAENTNHK	LVLLNAVYLSAK	SPIEHTGQSSTWPTTSGSTK	YPLALFNDQTLK	FQPTYVMMPR	KYPLALFNDQTLK	AETNMAFSPFSIASLLTQVLLGAGDSTK	SNLEDILSYPK	DSSEATLSEALTDFSVK	KAETNMAFSPFSIASLLTQVLLGAGDSTK	HETVLELTETGVEAAAASTISVAR
IPI00373395.2	n/a	C8g	22 kDa protein	2	QLYGITGVPGR	TLPVSDSALNAFEER
IPI00373508.3	n/a	Pcdh9	similar to protocadherin 9 isoform 1 isoform 2	2	YIFGAQVAPATK	AGDAPLVK
IPI00373762.2	Q5M7T7	Pla2g7	Phospholipase A2, group VII	10	ALSAILDIEHGNPK	VAIDLTNK	DGSASATYYFEDQAAAK	VPQPLFFINSAEFQTPK	GSVHQNFADGTFVTGK	ENVLGLPFDMK	LQSVMSAVSAGR	CGIALDPWMFPVSEELYSR	ASLAFLQK	QLKDSIDETK
IPI00382098.1	P16391	Pou5f1;RT1-Hb;Ltb;RT1-CE4;Gtf2h4;Ke2;Zbtb9;Cdk2ap1-ps6;RT1-CE2;RT1-CE1;RT1-CE3;RT1-CE11;RT1-CE5;Atp6v1g2;Slc39a7;RT1-CE16;Pfdn6;Daxx;Sec61-ps;RT1-Ha;LOC224733l-6;RT1-CE13;RT1-A3;Zbtb22;RT1-A1;Wdr46;Cdk2ap1-ps7;Tcf19;Cdk2ap1-ps3;RT1-CE14;RT1-Cl;Cdk2ap1-ps8;Tapbp;Rps25-ps1;Psors1c2;Sacm2l-ps6;Rab2l;Cdk2ap1-ps2;Col11a2;LOC224733l-9;RT1-Ke4;LOC224733l-8;LOC224733l-7;H2-Oa;RT1-CE15;Zfp297;Sacm2l-ps4;A…	RT1 class I histocompatibility antigen, AA alpha chain	2	DYIALNEDLK	FIAVGYVDDTEFVR
IPI00382131.1	Q7TMC3	Hps5;Saa4	Ab1-018	4	EAIQGTWDLCR	GNFEAQQR	DHGLESLQSTQK	GSGGVWAAK
IPI00382153.4	Q6P6Q2	Krt5	Keratin, type II cytoskeletal 5	3	VDALMDEINFMK	WTLLQEQGTK	TEAESWYQTK
IPI00382317.1	P06399-2	Fga	Ac1873	11	GLIDEANQDFTNR	GDLPGDSR	GDKELLIGNEK	QLEQVIAK	GDFANANNFDNTFGQVSEDLR	TSDSDIFTDIENPSSHVPEFSSSSK	FGSLTSNFK	ELLIGNEK	MSPVPDLVPGSFK	AQQIQVLQK	SQLQEGPPEWK
IPI00387771.6	P10111	Ppia	Peptidyl-prolyl cis-trans isomerase A	2	VNPTVFFDITADGEPLGR	VCFELFADK
IPI00388002.2	Q5M838	LOC500180	LOC500180 protein	9	RDGVLDSVTDQDSK	RADAAPTVSIFPPSTEQLATGGASVVCLMNNFYPR	SPQLLIYAASR	LQDGVPSR	DSTYSMSSTLSLTK	DGVLDSVTDQDSKDSTYSMSSTLSLTK	HNLYTCEVVHK	ADYESHNLYTCEVVHK	DGVLDSVTDQDSK
IPI00388323.5	n/a	Hspg2	396 kDa protein	9	DIIYIGGAPDVATLTR	SIEYSPQLEDANAK	FSSGITGCLK	SPGPNVAVNTK	AQAGANTRPCPS	SLPEVPETIEFEVR	GSIQVDGEELVIGR	SGIVQSGSVIR	LVSEDPINDGEWHR
IPI00389806.4	Q498S9	LOC498793	LOC498793 protein	5	IQPSGGTNINEALLR	MATTTIQSK	FYNQVSTPLLR	SLAPTAASK	NDLVSATK
IPI00390303.4	n/a	F5	Protein	8	SSNSGLLGPTLYAEVGDTIK	QSGILGPIIK	VTAIVTQGCK	SVMSFAGNSDASTIK	FAPSEMDNEETDNTPK	ITNNNLNDSQR	MPMGLSTGAISDSQIK	EVVVTGIQTQGAK
IPI00391338.3	n/a	Icosl	similar to ICOS ligand	2	EVNAMVGSDVELR	AHLSPDLMK
IPI00391456.1	Q6P7R4	Scg2	Scg2 protein	10	EHLGQGSSQEMEK	FPSPEMIR	VPSPGSSEDDLQEEEQLEQAIK	QAENEPPSALK	IETQTQEEVR	VLEYLNQEQAEQGR	DVLSEDEWMR	LYTDDEDDVYK	ENKPYALNLEK	TNNIAYEDVVGGEDWSPMEEK
IPI00391528.2	n/a	-	13 kDa protein	2	FSGSGSGTDFTLSINR	YASQSISGIPSR
IPI00392886.4	P06238	A2m	Alpha-2-macroglobulin	41	TVEHPFSVEEFVLPK	ELCGNEVPVVPEQGK	MVSGFIPLKPTVK	LSFVNVDSHFR	VTLPTVPGDYTVK	NALFCLDTAWK	VDLVFRPNSGLPATR	YGSATFTR	AIAYLNTGYQR	SFLHLESLPDK	DLTGFPQGADQR	LVLYAILPNGEVVGDTAK	LSQQLDGR	YEIENCLANK	VAVQLEASPDFLAAPEEKEQR	ESLVFAQTDKPIYKPGQTVR	VFTNSNIR	VTGEGCVYLQTSLK	QGIPFVGQVLLVDGR	LPSDVVEESAR	HTASWAVIPK	QLSFPLSSEPTQGSYK	ALLSVMASPQSLCGLR	IAQWQNFNLEGGLK	TEVSNNHVLIYLDK	ASVTVLGDILGSAMQNTQDLLK	VVSLDESFHPLNELIPLLYIQDPK	GCFSQLVK	DSNACYGFR	GGAGGSHVYTK	FSINTDDIMGTSLTVR	FQVNNNNQLLLQR	IQEEGTGVEETGKGLTK	IQEEGTGVEETGK	ATVLNYLPTCIR	SSGSLLNNAMK	VAVQLEASPDFLAAPEEK	YSAPCSTDYGNA	YSNPSNCFGEESVAFCEK	AGTHVLPLK	SESNMAIADVK
IPI00393358.2	Q80WF4	Tmem132a	Transmembrane protein 132A	3	GVSHPGEVTATCWAQSALPAPK	IELTDTTLEQIR	AQLGVVVSGVGAK
IPI00393521.2	Q5I0E1	Lrg1	Leucine-rich alpha-2-glycoprotein 1	4	LQELSPGLLAPVPR	SSAALNTLVLR	ECLILQSVK	LLDVAELGTL
IPI00394165.2	B2GV27	Tnxa	Putative uncharacterized protein	2	MNLYGIHSGQR	LSQLSVSDVTTSSLR
IPI00394427.2	n/a	RGD1563628	94 kDa protein	2	IEFTSDQGQAASAFNIR	TESVPFEGLLSEGSNIR
IPI00400579.1	Q6P7A9	Gaa	Lysosomal alpha-glucosidase	2	AGYIIPLQGPSLTTTESR	GITQEQCEAR
IPI00409545.1	Q6RKB2	Ncam2	Fasciclin II transmembrane protein isoform	6	QDDGGAPILEYIVK	IIELSQTTAK	ASGSPDPAISWFR	LTIYNANIEDAGIYR	GSNTELTVR	AIDGVTFSEGDK
IPI00421428.9	P25113	Pgam1	Phosphoglycerate mutase 1	2	AMEAVAAQGK	VLIAAHGNSLR
IPI00421513.8	P13221	Got1	Aspartate aminotransferase, cytoplasmic	10	NLDYVATSINEAVTK	ITWSNPPAQGAR	SCASQLVLGDNSPALR	FLFPFFDSAYQGFASGDLEK	VGNLTVVGK	IVATTLSNPELFK	QVEYLVNEK	TDDSQPWVLPVVR	VNLGVGAYR	VGGVQSLGGTGALR
IPI00421714.1	Q6PDV1	Lyz2	Lysozyme C	2	NYNPGDQSTDYGIFQINSR	NACGIPCSALLQDDITQAIQCAK
IPI00421785.1	Q6IG09	Krt85	Type II keratin Kb25	2	VLQAHISDTSVIVK	YEEEVALR
IPI00422011.1	Q6MG74	Clic1;Ly6g6c;Rps25-ps2;Ng23;Skiv2l;Bat4;Ng35;C4b;Ly6g6e;Stk19;G7e;Apom;Cfb;LOC684148;C2;Ehmt2;Rdbp;Neu1;Lsm2	B-factor, properdin	24	KAEGISEFYDYDVALIK	VKDMEDLENVFYK	DFHINLFQVLPWLK	LKDEDLGFL	EDYLDVYVFGVGPLVDPVNINALASK	LNQISYEDHK	DMEDLENVFYK	VASEVVTPR	ISVTRPLK	ALFVSEEGK	LPQTATCK	VASYGVKPR	YGLVTYATVPK	STGSWSVLQTR	QQLVPSYAR	FLCTGGVDPYADPNTCK	YSQTLRPICLPCTEGTTR	GDSGGPLIVHK	ALFVSEEGKK	SSDADWVTEKLNQISYEDHK	SSDADWVTEK	CLANLIEK	GGSFQLLQDGQALEYLCPSGFYPYPVQTR	AEGISEFYDYDVALIK
IPI00422037.1	Q6MG90	Stk19-ps;Pbx2;Notch4;Btnl8;Agpat1;Tnx;Btnl7;Crebl1;Ager;C4-2;LOC686977;Btnl6;Cyp21a1-ps	Complement component 4, gene 2	41	SLEIPGSSDPNVIPDGDFSSFVR	LLTVWLPDSLTTWEIHGVSLSK	NPTSGPCSPK	GPGFLSIEPLDLR	LLVSAGSLYPAVAK	LGQYSSPDTK	AQNVMQEEDLIDEDDILVR	DHAVDLIQK	LLLFSPSVVNLGTPLSVGVQLLDAPAGQEVK	SHKPLDMSK	LVEGQTHISISR	LLSTLCSADVCQCAEGK	LSSGNDFVLLR	EMSGSEASDVPVK	VSATLLSGSDSK	GHIFVQTDQPIYNPGQR	YVLPNFEVK	STQDTVVALDALSAYWIASHTTEEK	EGAIHREEIVYNLDPLNNLGR	EMSGSEASDVPVKVSATLLSGSDSK	FALMDEQGK	LTVQAPPSR	ATETQGVNLLFSSR	EEIVYNLDPLNNLGR	SHLLQLNNHQVK	ITQVLHFTK	ANSFLGQK	GLCVAKPTR	LQLQTDSEALVALGAVDTALYAVGGR	GQIMAMSR	FSLGSTINVK	VNTEIGDLEGLR	ILSLAQEQIGDSPEK	ASAGLLGAHASAITAYALTLTK	DQFQAALGK	YVYGKPVQGVAYTR	GSFDIGDAVSK	DSSTWLTAFVLK	EYLIMGMDGVTSDLK	ECVGFGALQEVAVGLVQPASAVLYDYYSPDHK	MRPSTDTLTVTVENSHGLR
IPI00454476.1	Q6IG08	Kb23	Type II keratin Kb23	2	YEEEVALR	CCITAAPYR
IPI00454558.2	P84039	Enpp5	Ectonucleotide pyrophosphatase/phosphodiesterase family member 5	2	NVQDLLSSAAPK	QVTNVFITK
IPI00464518.2	Q6AXR4	Hexb	Beta-hexosaminidase subunit beta	10	GILIDTSR	ILDIITSLKK	ANEVWGALR	NLLTPCFIQK	AEPLNFEGSEK	YYNYIFGFYK	TLDAMAFNK	IITNLENAYR	GIAAQPLFTGYCNYENK	ILDIITSLK
IPI00464785.1	Q6AYS3	Ppgb	Protective protein for beta-galactosidase	2	SGLNIYNLYAPCAGGVPGR	SEDTLVVQDFGNIFTR
IPI00464815.11	P04764	Eno1	Alpha-enolase	2	YITPDQLADLYK	SGETEDTFIADLVVGLCTGQIK
IPI00470260.6	Q6IN37	Gm2a	GM2 ganglioside activator protein	4	IQSILSSGGK	SLTLQPDPIVVPGDVIVSAEGK	TSIPLTSPQK	EVAGFWVK
IPI00470288.4	P07335	Ckb	Creatine kinase B-type	3	VLTPELYAELR	LGFSEVELVQMVVDGVK	LAVEALSSLDGDLSGR
IPI00471584.7	P34058	Hsp90ab1	Heat shock protein HSP 90-beta	2	EGLELPEDEEEK	ELISNASDALDK
IPI00471906.2	Q64610-1	Enpp2	Ectonucleotide pyrophosphatase/phosphodiesterase family member 2	27	VNSMQTVFVGYGPTFK	EIDKTVGQLMDGLK	TVGQLMDGLK	YDAFLVTNMVPMYPAFK	CFELQEVGPPDCR	IEDIHLLVDR	NGVNVISGPIFDYNYDGLR	RLHYANNR	SYSEILTLK	QAEVSSIPEHLTNCVRPDVR	VRDIEHLTGLDFYR	QMSYGFLFPPYLSSSPEAK	YGPFGPEMTNPLR	QYVEGSSIPVPTHYYSIITSCLDFTQPADK	WWGGQPLWITATK	CVNVIFVGDHGMEDVTCDR	RIEDIHLLVDR	GDCCTNYQVVCK	TEFLSNYLTNVDDITLVPGTLGR	TYLHTYESEI	CFFQGDHGFDNK	SCGTHAPYMRPVYPTK	VSPGFSQNCLAYK	NLNGSVEPR	DIEHLTGLDFYR	NKLEELNK	AGTFFWSVSIPHER
IPI00476111.4	Q29RW1	Myh4	Myosin-4	2	IEELEEEIEAER	TLEDQLSEVK
IPI00476292.3	n/a	Cp	121 kDa protein	37	DIFTGLIGPMK	DIASGLIGPLILCK	GQFPLSIQPMGVR	ETFTYEWTVPK	EMGPTYADPVCLSK	DTANLFPHK	TYIWQIPER	DLYSGLIGPLIVCR	ANEPSPGEGDSNCVTR	AGLQAFFQVR	ADDKLFPGQQYLYVLR	EFTDSTFR	DNEEFIESNK	VFFEQGATR	ENEGTYYGPDGR	MYYSGVDLTK	MFTTAPENVDKEDEDFQESNK	TIDKPAWLGLLGPVIK	GSLLADGR	DNEDFQESNR	SLTLLMTPDTEGSFDVECLTTDHYTGGMK	AEEEHLGILGPLIHADVGDK	LFPGQQYLYVLR	IYHSHVDAPK	SGAGTEDSPCIPWAYYSTVDR	ALYSEYTDGTFTK	ELISVDTEQSNFYLR	GQFEDVTLYQGER	SSTVAPTLPGEVR	AEVGDKVSVHVK	AEEEHLGILGPLIHADVGDKVK	FTKENEGTYYGPDGR	VNKDNEEFIESNK	EYTDDSFTNRK	DCNKPSPDDDIQDR	EYTDDSFTNR	GPDEEHLGILGPVIWAEVGDIIR
IPI00476458.3	P23764	Gpx3	Glutathione peroxidase 3	3	QEPGENSEILPSLK	FLVGPDGIPIMR	NSCPPTAELLGSPGR
IPI00476644.2	n/a	Serpina10	50 kDa protein	3	IFSTSADLSELSAVAR	VVQQSVLEVDER	LFDEINPETK
IPI00476991.1	P13596	Ncam1	Neural cell adhesion molecule 1	17	AGEQDASIHLK	CVVTAEDGTQSEATVNVK	VEPYSSTAQVQFDEPEATGGVPILK	ALASEWKPEIR	EGEDAVIVCDVVSSLPPTIIWK	FIVLSNNYLQIR	SLGEEAWHSK	NVDKNDEAEYVCIAENK	GLGEISAATEFK	LEGQMGEDGNSIK	NAPTPQEFK	IGQESLEFILVQADTPSSPSIDR	NDEAEYVCIAENK	EANMEGIVTIMGLKPETR	DGEPIENEEEDDEK	TLDGHMVVR	FFLCQVAGDAK
IPI00480639.3	P01026	C3	Complement C3 (Fragment)	71	LVAYYTLIGANGQR	TVVIVIETPDGVPIK	LITQGESCLK	NYAGVFMDAGLTFK	QTFSAEFEVK	SEETKQNEGFSLTAK	ISHSEEDCLSFK	VTIKPAPETAK	SDVDEDIIPEEDIISR	AFMDCCNYITK	KVLMDGVRPSSPEALVGK	QKPDGVFQEDGPVIHQEMIGGFR	IFTVDNNLLPVGK	VHQFFNVGLIQPGSVK	VPVVTQGSDAQALTQDDGVAK	FFKPAMPFDLMVFVTNPDGSPAR	QYLMWGLSSDLWGEKPNTSYIIGK	VLIEDGSGEAVLSR	DICEGQVNSLPGSINK	AAVFNHFISDGVK	EPGQDLVVLSLPITPEFIPSFR	NVDGTAFVIFGVQDEDKK	TVVIVIETPDGVPIKR	YYTYLVMNK	KGYTQQLAFK	DSITTWEILAVSLSDKK	QEALELIK	VGLVAVDK	VLMDGVRPSSPEALVGK	TNQGLQTDQR	EVVADSVWVDVK	SSVAVPYVIVPLK	ILLQGTPVAQMAEDAVDGERLK	ILLQGTPVAQMAEDAVDGER	EYVLPSFEVLVEPTEK	AFYEHAPK	QPAPGHQTTLR	YYQTIEIPPK	CAEENCFMHQSQDQVSLNER	GLEVSITAR	VELKPGDNLNVNFHLR	RVPVVTQGSDAQALTQDDGVAK	TVLTGATGHLNR	DHVLGLAR	VELLHNPAFCSMATAK
IPI00480709.1	Q5U322	Cpe	Carboxypeptidase E	7	VAVPFSPAVGVDFELESFSER	LQQEDGISFEYHR	LTASAPGYLAITK	LLAPGNYK	ELLVIELSDNPGVHEPGEPEFK	SNAQGIDLNR	AYSSFNPVMSDPNRPPCR
IPI00515802.1	Q5RJN2	Pcolce	Pcolce protein	4	SGTLQSNFCSSSLVVTGTVK	VFDMELHPSCR	TGDLDLPSPASGTSLK	CPSQPRPDA
IPI00515829.1	Q5PQU1	Kng1	Kininogen 1	15	FSVATQICNITPGKGPK	TELTADCETK	EIPVDSPELK	DGAETLYSFK	CQALDMMISRPPGFSPFR	AGPAPDHQAEASTVTS	YNAELESGNQFVLYR	YVIEFIAR	KDGAETLYSFK	LLNSCEYK	SAHSQVVAGMNYK	TEEDLCVGCFQPIPMDSSDLKPVLK	KTEEDLCVGCFQPIPMDSSDLKPVLK	FSVATQICNITPGK	DAEEAATGECTTTLGK
IPI00551705.1	Q5M822	Serpina6	Serine	11	GLAPTNVDFAFNLYQR	DSFLADVK	VPMMVQSGSIGYFR	QVNLYIPK	QYYESEALAIDFEDWTK	LVALNPDK	DVPLTLTMVHK	DMLEDLNIK	QSDTGLEMNMGNAMFLLQK	LKDSFLADVK	FSISDTYDLK
IPI00554077.1	P20759	Ighg	Immunoglobulin heavy chain	7	SNSMVTLGCLVK	DVLTITLTPK	TQVPHVYTMSPTK	EVQLVESGGGLVQPGR	LVESGGGLVQPGR	NTPPTMDTDGSYFLYSK	VTSAAFPSPIEK
IPI00554178.1	Q5FVP9	Cfh	Cfh protein	4	RYIEGQSAK	CSLKPCDFPQFK	YYQSGETQEFK	SCDMPVFENAVIK
IPI00554226.1	Q5I0M3	Cfhl1	Complement component factor h-like 1	3	IYSQSGENIEFMCKPGYR	KYEPFSPVPGGK	WSDPPTCLHACVIPEDILEK
IPI00557007.1	B1WC21	Fbln1	Fbln1 protein	12	GDGTDLQDPAKIPEEEEQEDPYLNDR	CLSFECPENYR	DCSLSYTSESK	CVDVDECSPPAEPCGK	GQENSDFVR	DSSCGTGYELTEDNNCK	LGESCINTVGSFR	AGYYFDGISR	TCVDINECQR	IPEEEEQEDPYLNDR	GDGTDLQDPAK	LPCHENQECPR
IPI00557643.2	n/a	-	13 kDa protein	3	DNAQNTLYLQMSK	DSSTINYTPSLK	LVESGGGLVQPGR
IPI00558723.1	n/a	Clstn1	106 kDa protein	4	ATEDVLVK	AMQHISYLNSR	LTVTAYDCGK	AASEFESPEGVSLFPELK
IPI00558944.3	n/a	-	12 kDa protein	2	ASNLASGIPAR	ASQSVSISR
IPI00559019.2	n/a	-	13 kDa protein	2	VTITCQASQNINK	DIQMTQSPPSLSASLGDK
IPI00560299.2	n/a	-	13 kDa protein	2	DILINQSPASLTVSAGEK	LLIYGASNR
IPI00560489.2	n/a	-	11 kDa protein	2	AEDTATYYCAR	LLESGGGLVQPGGSMR
IPI00561455.2	n/a	-	15 kDa protein	3	LVEYGGGLVQPGASLR	ANDYSTVYSASVK	GLEWIAASR
IPI00561533.1	P97686-3	Nrcam	Neuronal cell adhesion molecule	16	TLQIIHVSEADSGNYQCIAK	ILTFQGSK	DSTGTYTCVAR	QPEYAVVQR	ENIVIQCEAK	NALGAVHHTISVTVK	GEGPASADR	YIVSGTPTFVPYLIK	DNGELPNDER	VQALNDVGFAPEPAAVMGHSGEDLPMVAPGNVR	GAAVSNNIVVRPSR	ISWLTNGVPVEIALDDPSR	HQAEVSGTQTTAQLK	SVPSEASEQYLTK	VVDVPNPPFDLELTNQLDK	SVQLTWTPGDDNNSPITK
IPI00561935.1	n/a	Cant1	49 kDa protein	2	TGVIYQIEGTK	GVLESHLAEK
IPI00562138.2	P97603	Neo1	Neogenin	5	FSDEAELK	KSDVTETVVTGTQLSQLIEGLDR	NEDVLDTESSGR	DVVASLVSTR	NGDVVIPSDYFK
IPI00562239.1	n/a	Pou5f1;RT1-Hb;Ltb;RT1-CE4;Gtf2h4;Ke2;Zbtb9;Cdk2ap1-ps6;RT1-CE2;RT1-CE1;RT1-CE3;RT1-CE11;RT1-CE5;Atp6v1g2;Slc39a7;RT1-CE16;Pfdn6;Daxx;Sec61-ps;RT1-Ha;LOC224733l-6;RT1-CE13;RT1-A3;Zbtb22;RT1-A1;Wdr46;Cdk2ap1-ps7;Tcf19;Cdk2ap1-ps3;RT1-CE14;RT1-Cl;Cdk2ap1-ps8;Tapbp;Rps25-ps1;Psors1c2;Sacm2l-ps6;Rab2l;Cdk2ap1-ps2;Col11a2;LOC224733l-9;RT1-Ke4;LOC224733l-8;LOC224733l-7;H2-Oa;RT1-CE15;Zfp297;Sacm2l-ps4;A…	38 kDa protein	2	DYIALNEDLK	MAPRTLLLLLAAALAR
IPI00562276.2	n/a	-	13 kDa protein	4	SEDTATYYCTR	EVQLVESGGGLVQPGR	LVESGGGLVQPGR	STLYLQMNSLR
IPI00563613.1	P55067	Ncan	Neurocan core protein	4	ASDSGLYR	ELGGEVFYVGPAR	GTVLCGPPPAVENASLVGVR	QDLPILVAK
IPI00564148.1	n/a	-	13 kDa protein	3	STLYLQMSNVR	SEDTATYYCTR	YDGSYTNYAPSLK
IPI00564327.2	Q6IE52	Mug2	Murinoglobulin-2	32	DMGLTAFTNLK	QQPAFALK	GGFSSTQDTVVALDALSK	ALGCLEASWETIEQGR	HAEAHHTAYAVYSLSK	DTEELTYSVPYGR	VLIVEPEGIK	QSGVKEEHSFTVMEFVLPR	AFIFIDESHITDAFTWLSK	QLSFSLSAEPIQGPYK	VTASPQSLCGLR	YGAATFSK	VLIVEPEGIKK	NLQPAIVK	QQNSHGGFSSTQDTVVALDALSK	LPSSEEEESLDINIEGAK	VHLSFSPSQSLPASQTHMR	AHFSVMGDILSSAIK	GDPIPNEQVFIK	MLIYTILPDGEVIADSVK	EEHSFTVMEFVLPR	ESVVFVQTDKPMYKPGQSVK	YMVLVPSQLYTETPEK	FSIDTSSISGYSLNIK	DTVVETIR	IMQWQDVK	TPSVTVQSSGSFSQK	HTSSWLVTPK	MLSGFIPLKPTVK	SSGSLFNNAMK	SLDKEAIK	LVDIKGDPIPNEQVFIK
IPI00564871.1	n/a	Negr1	36 kDa protein	3	VVVNFAPTIQEIK	SSIIFAGGDK	DQAGEYECSAENDVSFPDVK
IPI00565114.2	n/a	-	13 kDa protein	3	AEDTATYYCVR	GLEWIAASR	LLESGGGLVQSGASLR
IPI00565677.2	n/a	Col6a3	289 kDa protein	5	EVQVSEVTENSAR	FWYGGCGGNENR	EVYSFASEPNDVFFK	IGDLQSEIVGLLK	AIYQGSFNTK
IPI00565708.2	P06866-1	Hp	Haptoglobin	21	KGAVSPVGVQPILNK	YVMLPVADQEKCELHYEK	QKVLVTEK	QWVNPAAGDKLPK	IIGGSMDAK	VMPICLPSKDYVAPGR	DIAPTLTLYVGK	GSFPWQAK	ATDLKDWVQETMAK	YVMLPVADQEK	NQLVEIEK	LQTEGDGIYTLNSEK	DWVQETMAK	SCAVAEYGVYVR	HTFCAGLTK	SVVDIGLIK	GAVSPVGVQPILNK	QWVNPAAGDK	VMPICLPSK	MGYVSGWGR	HPVDQVQR
IPI00566005.2	n/a	Cd84	17 kDa protein	2	INNIAWTSK	SSVAFVTPK
IPI00566304.4	Q925N6-1	Igsf1	Immunoglobulin superfamily member 1	4	TWASPVVTPGSR	WSEPSAPLELVIK	EAFFTIQR	MGEQEPVQQLGAVGR
IPI00566586.1	n/a	-	14 kDa protein	2	NTLYLEMNSLR	EVQLVESGGGLVQPGSSLK
IPI00567023.1	n/a	Ecm1	49 kDa protein	6	QGEALNLLETGYSR	DLLTVDLSR	VDPALPQEAIPLQK	LAFIEDLCGPR	DPALCCTLSPGDK	QANCFNTNYLR
IPI00568389.2	Q4KM66	-	LOC500183	9	RDGVLDSVTDQDSK	RADAAPTVSIFPPSTEQLATGGASVVCLMNNFYPR	FSGSGSGTQYSLK	DSTYSMSSTLSLTK	DGVLDSVTDQDSKDSTYSMSSTLSLTK	HNLYTCEVVHK	ADYESHNLYTCEVVHK	DGVLDSVTDQDSK	SGTQYSLK
IPI00568410.1	Q62918	Nell2	protein kinase C-binding protein NELL2	11	FTGSSWIK	CSVCSCQTGFVMCR	TCLDEMNVVR	IMELQDILSK	CVTDPCQADTIR	AFLFQDSPR	VVEMPSTDLPLGTTFWLGQR	STVFSASGMCVLYECK	EDNAYCEDIDECAEGR	LDQCYCER	TCPTCNDFHGLVQK
IPI00568763.1	n/a	Bcan	brevican isoform 1	5	EVAGETGSPELSGVPR	EVEVLVAR	YAVDTVLR	YAFSFAGAQEACAR	YPIITPSQR
IPI00568912.1	n/a	Ptprn2	112 kDa protein	4	DLQQQAEVDR	LEDQFQNR	SEQPEEVLSSEEETAGVEHVK	LPEVDDPAAYK
IPI00655248.1	Q64605-1	Ptprd	Receptor-type tyrosine-protein phosphatase delta	2	GSSLGGLQQTVTAR	TGEQAPASAPR
IPI00655254.3	Q6QI47	RGD1310507	LRRGT00161	26	CDHWSAVSGGALACATEETPEDCIAAVMK	LCQLCSGK	QCLSSELLDACTFHK	SSTFQLFGSPHGK	HLTVFEVMPR	VLPAGGPAVACVR	WCAVGQQER	MLFNQQELFGR	DLLFTDAACGLLR	CLQDGTGDVSFVR	GTGFQLNQLQGK	HPTVLQNTDGK	DQYELLCPDNTR	TSHLECIR	DLLFSDDTECLSNLQNK	KGTGFQLNQLQGK	SDVGITWNSLQGK	VPSHVVVAR	DDPQTHYYVVAVVK	ETAAATFFSSSCVPCADGK	FDEFFSGGCAPGANPDSR	VAQEHFGK	HPTVLQNTDGKNPESWAK	EDSIQELLR	SVDGKEDSIQELLR	KVLPAGGPAVACVR
IPI00679202.2	n/a	Srprb	Serotransferrin	49	DSAFGLLR	DLLFRDDTK	FDEFFSQGCAPGYKK	SCHTGVDR	NGDGKEDLIWEILK	DQYELLCLDNTR	FDEFFSQGCAPGYK	KPVTEFATCHLAQAPNHVVVSR	HTTIFEVLPQK	VSTVLTAQK	TSYQDCIK	EGVCPEGSIDSAPVK	WCALSHQER	LLEACTFHKS	GTDFQLNQLQGK	TVLPADGPR	DLKQEDFQLLCPDGTK	GYYAVAVVK	KTSYQDCIK	TAGWNIPMGLLFSR	HQTVLENTNGK	DLLFKDSAFGLLR	EGYNGYTGAFQCLVEK	EDLIWEILK	CDEWSVSSNGQIECESAESTEDCIDK	SKDFQLFGSPLGK	ASDSSINWNNLK	KSCHTGLGR	LPEGTTYEEYLGAEYLQAVGNIRK	VAQEHFGK	DFQLFGSPLGK	SCHTGLGR	LLEACTFHK	CLTKLPEGTTYEEYLGAEYLQAVGNIR	HTTIFEVLPQKADR	GTDFQLNQLQGKK	DGGGDVAFVK	CLRDGGGDVAFVK	KGTDFQLNQLQGK	DCTGNFCLFR	LYLGHSYVTAIR	LPEGTTYEEYLGAEYLQAVGNIR	QEDFQLLCPDGTK	ADRDQYELLCLDNTR	WCAVSEHENTK
IPI00679245.2	P08932	MGC108747	T-kininogen 2	19	FSVATQICNITPGKGPK	ATSQVVAGTK	TELTADCETK	HTHLFALTEVK	LVQVQETK	DGAETLYSFK	YNAELESGNQFLLYR	KATSQVVAGTK	NIPVDSPELK	CQALDMMISRPPGFSPFR	YVIEFIAR	KDGAETLYSFK	LLNSCEYK	SAHSQVVAGMNYK	TEEDLCVGCFQPIPMDSSDLKPVLK	KTEEDLCVGCFQPIPMDSSDLKPVLK	FSVATQICNITPGK	DAEEAATGECTTTLGK	QTNTELTADCETK
IPI00734771.1	Q6AXN2	Efemp1	Epidermal growth factor-containing fibulin-like extracellular matrix protein 1	3	FSCMCPQGYQVVR	LNCEDIDECR	GSFTCHCLPGYQK
IPI00758468.2	n/a	Pgcp	Plasma glutamate carboxypeptidase	5	IVVYNQPYTDYGK	LGLLVDTVGPR	GEESAVMVVPR	EEIANYEDVAK	VGAVASLIR
IPI00763977.1	Q5M812	Nid2	nidogen 2 isoform 1	6	EALYFSLTNTEQSVK	DSGQLTDEYLPEQR	LALDNVRPATVGGDHSTAR	ETESASLDPQTK	ESYNVQLQLPAR	LLPEGDDESSAAVK
IPI00764227.1	n/a	Ly6h	similar to lymphocyte antigen 6 complex, locus H	3	VDVDCCEK	QCQPTDTVCASVR	MCASSCDFVK
IPI00765293.2	A2RUV9	Aebp1	Adipocyte enhancer-binding protein 1	7	VVNEECPTITR	YLSPDATVSTEVR	TPSQEQLLAAALAAAR	LVSYPYDMAR	NPFVLGANLNGGER	VPNNNLPIPER	FTGVITQGR
IPI00765329.1	B1H232	LOC686539	LOC686539 protein	2	YGFQIADCAYR	LPVLLEGSFR
IPI00766303.1	Q9ERF0	C7	similar to complement component 7	22	GFGSVQEK	ELSHLPTLYDYSAYR	NIVYACNEGYSLVGDPVAR	LSGNILSYTFQVK	FIFVSSANQR	VLFYVDSGDVK	GFCPSPPALK	GQSISITAIKPCAQEVQ	QCEDQDLENLR	DGFVQSEGTMFPIGK	LTPLYELVK	MHVLQCQGR	CVGSAFETQSCNPER	CFSGQCISK	YSSWASSVTSLPQVIK	ILPLTICK	GEPSVIGGGPGFVADLSFLDLDNPAGNR	ACIGETTESR	ACGACPIWSK	SIAVYGQYGGHR	LIDQYGTHYLQSGSLGGEYR	CKELENIFK
IPI00766647.1	n/a	Crtac1	similar to Cartilage acidic protein 1 (CRTAC1-B protein) (Chondrocyte expressed protein 68 kDa) (CEP-68) (ASPIC) isoform 1	6	GNQGFSNNWLR	LVNIAVDER	WEDILSDDINVAR	DVAAEAGVSK	GVALADFNR	DEASSVEVTWPDGK
IPI00766917.1	n/a	RGD1561090	similar to Receptor-type tyrosine-protein phosphatase delta	3	MVEEVDGR	GPASEPVLTQTSEQAPSSAPR	SPQGLGASTAEISAR
IPI00767278.1	n/a	LOC691291	similar to peptidoglycan recognition protein 2	3	QLAQVATFATK	EYYGAGVDGDPAFR	VFTLLDHK
IPI00767534.1	n/a	Pcdh1	similar to protocadherin 1 isoform 2	2	TGDIFTTETSIDR	VTVLDTNDNAPK
IPI00768432.1	n/a	Wfikkn2	similar to WAP, follistatin/kazal, immunoglobulin, kunitz and netrin domain containing 2	4	GVTLSVVTCR	CYMDAEACSK	EACEESCPFPR	VSELTEEPDSGR
IPI00769165.1	n/a	LOC681544	similar to histidine-rich glycoprotein	7	SGYTFQLLR	TSYFIEFSVR	DSPVLFDFFEDSEPYRK	SVSSALSNTK	THEIGCPPPPEGK	DNSDRPPLQEGALPQMLPGHSGPSGTNR	DSPVLFDFFEDSEPYR
IPI00776427.1	n/a	-	20 kDa protein	3	ESTLHLVLR	TLSDYNIQK	TITLEVEPSDTIENVK
IPI00777750.1	n/a	Timp2	24 kDa protein	4	EVDSGNDIYGNPIK	GPDKDIEFIYTAPSSAVCGVSLDVGGK	QEFLDIEDP	GAAPPKQEFLDIEDP
IPI00777971.1	n/a	Csf1r	colony stimulating factor 1 receptor	4	TQWTTYSYSFK	FLDSHTYMCK	APVIEPSGPELVVEPGATVTLR	VILQSQLPIGTLK
IPI00778633.1	Q3T940	Apoh	Apolipoprotein H	13	KATVLYQGQR	TCPKPDELPFAVVVPLK	ATVLYQGQR	TFYDPGEQIVYSCKPGYVSR	TDASDVTPC	CSYTEEAQCIDGTIEIPK	ITCPPPPIPK	KCSYTEEAQCIDGTIEIPK	EHSSLAFWK	LDGPEEVECTK	VCPFAGILENGVVR	WSPELPVCAR	FTCPLTGMWPINTLK
IPI00780084.1	n/a	Igfbp7	29 kDa protein	7	ITVVDAIHEIPVK	AGAAAGGPATLAVCVCK	TELLPGDRENLAIQTR	VYLSCEVIGIPTPVLIWNK	DACGCCPVCAR	GTCEQGPSIVTPPK	EDTGEYECHASNSQGQASASAK
IPI00780495.1	n/a	Psap	60 kDa protein	5	IGVCPSAYK	TCAWIHDSSLSASCK	ICSGGSAVVCR	EVVDSYLPVILDMIK	GCSFLPDPYQK
IPI00781399.1	n/a	LOC678701	64 kDa protein	10	EVQLVESGGGLVQPGR	ESATVTCLVK	QITVSWLQDGKPVK	SGFTTEPVTVEAK	LVESGGGLVQPGR	DAFSGPAPR	SEDTATYYCAR	YTATSQVLLSAK	NVLEGSDEYLVCK	LICEATNFSPK
IPI00781955.1	n/a	Prrt3	proline-rich transmembrane protein 3	2	ADDLQLAR	TFDLFWEK
IPI00782094.1	n/a	Cdh5	79 kDa protein	2	VDADTGDVLAYER	NLEQPSSFTVK
IPI00782283.1	n/a	C1s	76 kDa protein	6	CGTYGIYTK	TNFDNDIALVQLKDPVK	TQSNTLDIVFQTDLTGQNK	EISANSIWEPEK	SNDYVFTDNMICAGEK	CIPVCGVPTEPFK
IPI00782633.2	Q6IUU3-3	Qsox1	Sulfhydryl oxidase 1	4	VLNSESDVVSK	EFNIAGFPTVR	FSVLEGQR	LSGALSEDPQFPK
IPI00782664.1	n/a	Serpina3k	serine protease inhibitor 2b	21	DTLPHEDQGK	IKDLTTPYVR	NLHVSQVVHK	LSQPEDQAEINTGSALFIDK	FSISTDYNLEEVLPELGIR	DSTMEEILEGLK	DLTTPYVRDEELSCSVLELK	IAELFSDLDER	MQQVESSLQPETLK	AVLDVDETGTEGAAATAVTAALK	MQQVESSLQPETLKK	KIFSQQADLSR	LSQPEDQAEINTGSALFIDKEQPILSEFQEK	IFSQQADLSR	GFGHLLQR	EQPILSEFQEK	NVVFSPLSISAALAILSLGAK	NPDKNVVFSPLSISAALAILSLGAK	DEELSCSVLELK	TSMVLVNYLLFK	ALYQAEAFVADFK
IPI00782787.3	Q4G060	LOC362795	Ig gamma-2C	9	LSVDTDSWMR	DILMITLTPK	DLPSPIEK	LLESGGGLVQPGGSLR	NTLPVLDSDESYFLYSK	TPQVYTIPPPR	GYFPEPVTVK	TTAPSVYPLVPGCSGTSGSLVTLGCLVK	NGELEQDYK
IPI00829424.1	Q63372-1	Nrxn1	Neurexin-1-alpha	2	SADYVNLALK	AYGILMATTSR
IPI00829464.1	Q63374-9	Nrxn2	Neurexin-2-alpha	3	LGERPPALLGSQGLR	GPETLFAGHK	GAAADPLCAPAR
IPI00829499.1	Q07310-3	Nrxn3	Neurexin-3-alpha	5	VLNMAAENNPNIK	SADYVNLALK	QLAEMQNAAGVK	SGTISVNSR	AYGLLVATTSR
IPI00869708.1	n/a	Mrc1	mannose receptor, C type 1	2	YFWTGLSDVQNK	YLNWLPGSPSSEPGK
IPI00870126.1	n/a	Spock2	sparc/osteonectin, cwcv and kazal-like domains proteoglycan 2	3	TQIQEAAK	VCVAQGYQR	EGETPGNFMEDEQWLSSISQYSGK
IPI00870364.1	n/a	Galnt2	UDP-N-acetyl-alpha-D-galactosamine:polypeptide N-acetylgalactosaminyltransferase 2	2	QGNPVAPIK	SGGLSVEVCGPALSQQWK
IPI00876578.1	O35217	Minpp1	Multiple inositol polyphosphate phosphatase 1	7	FQIQMLLNEK	QLQGLLQTR	TGPEMQTVLK	SYGYAINSR	MDGQLVEK	VLPLAHSQK	LAALFPDLFCR
IPI00876581.1	P04916	Rbp4	Plasma retinol-binding protein	5	FSGLWYAIAK	KDPEGLFLQDNIIAEFSVDEK	LQNLDGTCADSYSFVFSR	QEELCLER	YWGVASFLQR
IPI00877374.1	Q8VHS9	Cacna2d1	L-type calcium channel alpha2/delta subunit	6	AKIEETITQAR	MQEDLVTLAK	QSCITEQTQYFFK	IEETITQAR	FFGEIDPSMMR	FVVTDGGITR
IPI00896207.1	B1WC59	Extl2	Extl2 protein	2	LVNIFSGMPLK	VIVVWNNVGEK
[truncated: 26 more columns]
